# Supplementary material for: Bioinspired trimesic acid anchored electrocatalysts with unique static and dynamic compatibility for enhanced water oxidation
Source: Nat Commun. 2023 Oct 23;14:6714. doi: 10.1038/s41467-023-42292-5 (PMC10593801; doi:10.1038/s41467-023-42292-5)
Supplement: Supplementary file 3 — Source Data [file 41467_2023_42292_MOESM3_ESM.xlsx]

## Sheet: Figure 2a-Ni 2p
NiFe-LDH@cp								SU-NiFe-LDH(TA)@cp
883.8	4403.15	4245.83	3884.51	3888.04	3885.31	3888.87	4237.13	883.8	82744.3	81535.9	72744.3	72776.8	72876.7	72863.8	81251.5
883.7	4280.08	4258.32	3883.04	3886.61	3883.85	3887.49	4249.5	883.7	83079.7	81885.3	72718.1	72750.8	72851.7	72839.8	81597.2
883.6	4426.7	4271.42	3881.92	3885.52	3882.74	3886.46	4262.47	883.6	82719.1	82243.7	72690.9	72723.9	72825.7	72814.9	81951.9
883.5	4429.29	4284.31	3880.38	3884.01	3881.21	3885.01	4275.23	883.5	82606.9	82612.2	72664.6	72697.8	72800.6	72791	82316.6
883.4	4439.86	4297.4	3878.83	3882.49	3879.66	3883.55	4288.19	883.4	82868.3	82990.1	72638.5	72672	72775.7	72767.3	82690.6
883.3	4383.58	4310.66	3877.25	3880.94	3878.08	3882.06	4301.31	883.3	83678.2	83376.2	72611.7	72645.4	72750.1	72743	83072.7
883.2	4204.3	4324.22	3875.82	3879.55	3876.66	3880.73	4314.73	883.2	84419.5	83768.2	72582.7	72616.6	72722.4	72716.6	83460.7
883.1	4304.14	4338.44	3874.89	3878.65	3875.74	3879.91	4328.81	883.1	84291.9	84166.4	72551.6	72585.8	72692.6	72688.2	83854.7
883	4475.98	4352.48	3873.68	3877.47	3874.53	3878.8	4342.7	883	84912.6	84572	72520.9	72555.3	72663.1	72660.1	84256.1
882.9	4417.38	4366.12	3871.98	3875.81	3872.84	3877.21	4356.19	882.9	85382.6	84982.7	72488.4	72523.1	72631.9	72630.4	84662.5
882.8	4320.02	4380	3870.44	3874.3	3871.3	3875.78	4369.91	882.8	85731.2	85398.8	72454.6	72489.5	72599.4	72599.5	85074
882.7	4433.1	4394.16	3869.17	3873.07	3870.04	3874.63	4383.92	882.7	85889.8	85819.1	72419.7	72454.9	72565.9	72567.6	85489.9
882.6	4290.97	4408.02	3867.57	3871.51	3868.45	3873.16	4397.62	882.6	85481.6	86244.3	72384.4	72419.9	72531.9	72535.4	85910.3
882.5	4529.54	4422.24	3866.38	3870.36	3867.26	3872.09	4411.67	882.5	86044.8	86674.4	72350.1	72385.8	72498.9	72504.2	86335.7
882.4	4553.99	4435.72	3864.51	3868.52	3865.4	3870.34	4424.97	882.4	87283.6	87106.5	72314.1	72350.1	72464.4	72471.6	86762.8
882.3	4426.16	4449.04	3862.56	3866.61	3863.46	3868.53	4438.11	882.3	87788	87538.2	72274.9	72311.2	72426.6	72435.7	87189.5
882.2	4494.17	4462.57	3860.97	3865.06	3861.87	3867.07	4451.46	882.2	88029.6	87970.1	72234.2	72270.8	72387.3	72398.5	87616.1
882.1	4480.12	4475.75	3859.18	3863.31	3860.09	3865.43	4464.45	882.1	88405.2	88402.4	72192.8	72229.6	72347.4	72360.6	88043.2
882	4525	4488.75	3857.42	3861.6	3858.35	3863.82	4477.26	882	88722.9	88833.4	72150.3	72187.4	72306.3	72321.8	88468.8
881.9	4615.28	4501.37	3855.54	3859.75	3856.47	3862.09	4489.68	881.9	89057.5	89262.6	72106.8	72144.2	72264.3	72282.2	88892.3
881.8	4628.28	4513.46	3853.39	3857.65	3854.33	3860.1	4501.56	881.8	89128.4	89689	72062.4	72100	72221.4	72241.7	89313
881.7	4592.86	4525.17	3851.2	3855.5	3852.15	3858.08	4513.06	881.7	90165.2	90111.9	72017.6	72055.6	72178.2	72201.1	89729.9
881.6	4537.91	4536.63	3849.11	3853.45	3850.06	3856.15	4524.29	881.6	90709.8	90528.1	71970	72008.3	72132.1	72157.7	90140.1
881.5	4676.94	4547.81	3847.16	3851.55	3848.12	3854.38	4535.26	881.5	90226.7	90937.4	71920.9	71959.4	72084.6	72112.9	90543
881.4	4469.55	4558.16	3844.82	3849.25	3845.79	3852.22	4545.37	881.4	90515.1	91341.4	71872.9	71911.7	72038.2	72069.5	90940.6
881.3	4539.61	4568.61	3843.06	3847.53	3844.03	3850.64	4555.58	881.3	92073.1	91737.2	71824	71863.1	71990.9	72025.3	91329.9
881.2	4506.2	4578.32	3841.09	3845.6	3842.07	3848.87	4565.04	881.2	92148.8	92119.9	71770.9	71810.3	71939.5	71977.1	91705.7
881.1	4680	4587.56	3839.21	3843.77	3840.2	3847.2	4574.02	881.1	92472.5	92492.6	71717.4	71757.2	71887.7	71928.7	92071.4
881	4571.01	4595.69	3836.84	3841.44	3837.83	3845.04	4581.88	881	92498.9	92852.9	71663	71703.1	71835	71879.5	92424.4
880.9	4688.92	4603.48	3834.76	3839.42	3835.77	3843.18	4589.39	880.9	92872.1	93200.6	71608.4	71648.8	71782.1	71830.3	92764.7
880.8	4537.47	4610.25	3832.35	3837.05	3833.36	3841	4595.88	880.8	93118	93533.8	71552.6	71593.3	71728.1	71780.1	93090.1
880.7	4580.64	4616.72	3830.36	3835.11	3831.38	3839.25	4602.06	880.7	94051.1	93851	71496.1	71537.1	71673.3	71729.4	93399.4
880.6	4622.82	4622.32	3828.24	3833.04	3829.27	3837.38	4607.35	880.6	94187.8	94149.8	71436.9	71478.3	71615.9	71676.4	93690
880.5	4540.08	4627.01	3825.99	3830.84	3827.03	3835.4	4611.72	880.5	95008	94430.4	71377.2	71418.9	71558.1	71623	93962.1
880.4	4722.77	4631.11	3823.98	3828.88	3825.03	3833.65	4615.5	880.4	94181.1	94690.2	71315.3	71357.3	71498	71567.6	94213.2
880.3	4517.75	4633.87	3821.44	3826.39	3822.5	3831.39	4617.91	880.3	94382.8	94932.5	71255.3	71297.7	71439.9	71514.4	94446.4
880.2	4538.75	4636.34	3819.47	3824.48	3820.54	3829.72	4620.02	880.2	95146.4	95153.1	71194.7	71237.4	71381.2	71460.9	94657.6
880.1	4576.4	4637.87	3817.44	3822.5	3818.52	3828	4621.19	880.1	95598.9	95349.7	71131.9	71174.9	71320.3	71405.5	94844.6
880	4746.49	4638.41	3815.3	3820.41	3816.38	3826.18	4621.33	880	95813.7	95521.9	71067.7	71111.1	71258.1	71349	95006.8
879.9	4742.92	4637.56	3812.67	3817.84	3813.76	3823.88	4620.08	879.9	95137.4	95669.6	71002.8	71046.5	71195.2	71292.1	95144.1
879.8	4806.45	4635.81	3810.04	3815.26	3811.14	3821.61	4617.92	879.8	96582.8	95794.2	70939.5	70983.6	71134	71237.2	95258
879.7	4788.74	4632.97	3807.23	3812.51	3808.34	3819.16	4614.64	879.7	95984.8	95889.4	70872.3	70916.7	71068.8	71178.7	95341.9
879.6	4665.36	4629.27	3804.46	3809.79	3805.57	3816.78	4610.49	879.6	96930.5	95959.9	70806.4	70851.2	71005.1	71122	95400.8
879.5	4593.13	4625.02	3802.02	3807.42	3803.15	3814.76	4605.77	879.5	97404.7	96001	70737.9	70783.1	70938.7	71063	95429.9
879.4	4728.1	4620.09	3799.79	3805.24	3800.93	3812.95	4600.34	879.4	97500.7	96013.6	70668	70713.6	70870.9	71003	95430
879.3	4667.31	4613.91	3797.17	3802.68	3798.32	3810.78	4593.64	879.3	97302.8	95998.4	70597.6	70643.6	70802.8	70943.1	95401.8
879.2	4719.11	4607.05	3794.71	3800.29	3795.87	3808.8	4586.23	879.2	97856.7	95955.9	70527.6	70573.9	70735	70883.9	95345.8
879.1	4608.2	4599.22	3792.1	3797.74	3793.27	3806.69	4577.82	879.1	96380.8	95884.3	70455.9	70502.7	70665.6	70823.7	95260.1
879	4660.38	4590.91	3789.8	3795.5	3790.97	3804.92	4568.9	879	96394.6	95788.8	70387.9	70435.1	70599.9	70767.7	95149.9
878.9	4516.93	4581.69	3787.34	3793.1	3788.53	3803.03	4559.04	878.9	97035.7	95665.9	70319.7	70367.3	70534.1	70712.1	95011.7
878.8	4517.86	4572.14	3785.28	3791.11	3786.47	3801.58	4548.81	878.8	96001.2	95514.2	70249.7	70297.6	70466.4	70655.2	94844
878.7	4565.52	4561.91	3783.21	3789.11	3784.42	3800.16	4537.84	878.7	95956.2	95338.8	70182.1	70230.5	70401.3	70601.5	94651.8
878.6	4479.11	4550.9	3781	3786.97	3782.22	3798.66	4526.04	878.6	96094.7	95137.4	70114.5	70163.3	70336.2	70548.6	94432.9
878.5	4524.73	4539.53	3779.03	3785.06	3780.26	3797.46	4513.83	878.5	96087.2	94910.5	70046.4	70095.6	70270.6	70495.8	94187.7
878.4	4370.47	4527.5	3776.92	3783.03	3778.16	3796.19	4500.88	878.4	94130.5	94659.3	69978.1	70027.8	70204.9	70443.8	93917.2
878.3	4331.29	4515.4	3775.24	3781.42	3776.5	3795.44	4487.76	878.3	93780.4	94389.7	69914.8	69964.9	70144.1	70397.7	93627.4
878.2	4514.3	4502.98	3773.67	3779.93	3774.94	3794.9	4474.23	878.2	94086	94098.9	69852.2	69902.7	70084.2	70353.4	93315.2
878.1	4333.98	4489.66	3771.58	3777.91	3772.86	3793.97	4459.67	878.1	93474	93785.9	69788.6	69839.6	70023.3	70309.3	92979.6
878	4334.43	4476.56	3769.99	3776.39	3771.28	3793.68	4445.18	878	92598.1	93454.8	69726.5	69777.9	69963.9	70268	92624.4
877.9	4374.19	4463.22	3768.4	3774.88	3769.7	3793.58	4430.26	877.9	93165.6	93107.3	69666.6	69718.4	69906.8	70230.3	92251.4
877.8	4328.12	4449.61	3766.69	3773.24	3768	3793.58	4414.85	877.8	91990.4	92741	69604.9	69657.3	69848	70192.8	91857.8
877.7	4502.83	4436.08	3765.1	3771.74	3766.43	3793.97	4399.25	877.7	90560.6	92362.3	69546.2	69599.1	69792.2	70160.2	91449.6
877.6	4360.42	4422.08	3763.02	3769.74	3764.36	3794.19	4382.85	877.6	90661.5	91973.1	69491.1	69544.4	69740	70133.6	91028.4
877.5	4411.49	4408.63	3761.33	3768.13	3762.68	3795.2	4366.61	877.5	89930.3	91571.5	69435.6	69489.4	69687.4	70109.6	90591.9
877.4	4264.49	4395.29	3759.49	3766.38	3760.86	3796.53	4350	877.4	89913.2	91161.3	69381.9	69436.1	69636.8	70090.8	90143.3
877.3	4318.22	4382.74	3758.07	3765.04	3759.44	3798.84	4333.62	877.3	89234.1	90742.6	69328	69382.8	69586	70076.1	89681.7
877.2	4329.7	4370.58	3756.49	3763.54	3757.88	3801.66	4316.97	877.2	88222.1	90319.6	69275.8	69331.1	69537	70068.3	89210.7
877.1	4409.2	4359.07	3754.87	3762.01	3756.27	3805.24	4300.16	877.1	87189.9	89895.1	69226.1	69281.9	69490.5	70069.4	88731.8
877	4365.07	4348.21	3753.02	3760.26	3754.43	3809.51	4283.06	877	87380.2	89472.5	69179	69235.3	69446.6	70080.9	88246.8
876.9	4335.71	4338.51	3751.29	3758.62	3752.72	3814.99	4266.06	876.9	87104.7	89051.2	69131.3	69188.1	69402.2	70101.3	87753.4
876.8	4494.77	4330.13	3749.64	3757.06	3751.08	3821.79	4249.12	876.8	86632.7	88635.6	69084.2	69141.5	69358.5	70134.1	87253.9
876.7	4343.87	4322.77	3747.54	3755.05	3748.99	3829.57	4231.76	876.7	87161.8	88230.4	69038.1	69096	69315.9	70182.4	86750.5
876.6	4344.5	4317.51	3745.85	3753.47	3747.32	3839.4	4214.88	876.6	86448.9	87836.9	68990.6	69049.1	69271.9	70246.8	86240.9
876.5	4239.67	4314.16	3744.16	3751.88	3745.65	3851.04	4198.08	876.5	86280.2	87463.4	68944.8	69003.8	69229.7	70334.1	85730.3
876.4	4446.64	4313.25	3742.76	3750.58	3744.26	3865.01	4181.69	876.4	85768.7	87113.8	68899.4	68958.9	69187.9	70447.2	85217.8
876.3	4411	4314.15	3740.77	3748.69	3742.29	3880.65	4164.84	876.3	86614.7	86794.6	68855.1	68915.3	69147.4	70592.1	84705.2
876.2	4282.44	4317.75	3738.88	3746.9	3740.41	3898.83	4148.25	876.2	86873.2	86509.5	68808.6	68869.3	69104.6	70770.8	84190.5
876.1	4347.83	4324.55	3737.35	3745.48	3738.89	3920.02	4132.2	876.1	86332.6	86266.9	68761.2	68822.5	69061.1	70991.3	83675.5
876	4395.94	4334.17	3735.62	3743.86	3737.18	3943.82	4116.17	876	87284.3	86077	68715.1	68777	69019	71262.6	83163.8
875.9	4498.54	4346.85	3733.76	3742.11	3735.33	3970.45	4100.23	875.9	86774.9	85944.4	68666.4	68728.9	68974.3	71588.4	82652
875.8	4367.06	4362.55	3731.6	3740.06	3733.19	3999.88	4084.22	875.8	87247.1	85882	68618.9	68682.1	68930.9	71981.2	82144.6
875.7	4424.29	4382.01	3729.8	3738.38	3731.41	4032.78	4068.84	875.7	88250.1	85896.4	68570.1	68633.8	68886.3	72446.3	81640.2
875.6	4204.73	4404.73	3727.84	3736.54	3729.47	4068.68	4053.56	875.6	87821.7	85995.8	68518.5	68582.9	68838.9	72991.8	81137.7
875.5	4338.93	4431.42	3726.49	3735.32	3728.14	4108.26	4039.19	875.5	88517.3	86193.2	68467.8	68532.9	68792.6	73629.3	80642
875.4	4498.06	4460.99	3724.76	3733.71	3726.42	4150.42	4024.74	875.4	88806.8	86494.8	68415.3	68480.9	68744.5	74364.7	80150.5
875.3	4535.25	4493.2	3722.58	3731.65	3724.26	4194.91	4010.12	875.3	89372.1	86910.1	68361.8	68428.1	68695.6	75207.2	79664.6
875.2	4603.65	4528.07	3720.28	3729.49	3721.98	4241.74	3995.73	875.2	89480.6	87445.1	68306.7	68373.7	68645.1	76161.7	79184.7
875.1	4428.28	4565.2	3717.79	3727.12	3719.5	4290.5	3981.45	875.1	91293.5	88107.4	68251.2	68318.9	68594.3	77235.8	78711.9
875	4687.07	4604.76	3715.78	3725.25	3717.51	4341.35	3968	875	92355.7	88895.2	68190.8	68259.1	68538.7	78426.8	78242.8
874.9	4605.47	4645.02	3713.04	3722.65	3714.79	4392.56	3954.14	874.9	92472.3	89812.3	68127.4	68196.5	68480.2	79738.4	77779.4
874.8	4551.98	4686.33	3710.52	3720.27	3712.29	4444.49	3940.85	874.8	93495.5	90860.5	68063.5	68133.3	68421.4	81172.1	77324.3
874.7	4742.67	4727.84	3708.14	3718.03	3709.93	4496.26	3928.04	874.7	95373.9	92031.6	67996.8	68067.4	68359.9	82718.9	76876
874.6	4721.82	4768.13	3705.22	3715.26	3707.03	4546.47	3915.03	874.6	95311.3	93316.7	67925.1	67996.3	68293.3	84370.2	76432
874.5	4697	4806.88	3702.35	3712.54	3704.18	4594.79	3902.43	874.5	96289.9	94707.5	67853.2	67925.3	68226.9	86117	75998.1
874.4	4693.95	4843.21	3699.54	3709.89	3701.39	4640.34	3890.23	874.4	97915.6	96186.5	67778.7	67851.4	68157.8	87941.7	75571.6
874.3	4727.82	4876.13	3696.73	3707.24	3698.6	4682.14	3878.37	874.3	99150.1	97733.5	67699.6	67773.2	68084.3	89824.3	75150.6
874.2	4920.76	4904.54	3693.82	3704.49	3695.71	4719.06	3866.75	874.2	99586.5	99324	67617.2	67691.5	68007.6	91739.6	74736.8
874.1	4850.99	4927.08	3690.36	3701.19	3692.26	4749.78	3854.91	874.1	100770	100935	67533.3	67608.4	67929.6	93664.7	74331.9
874	5003.8	4943.58	3687.08	3698.08	3689	4774.13	3843.6	874	102616	102531	67446.2	67522.1	67848.5	95564.3	73934.4
873.9	4970.57	4952.68	3683.36	3694.54	3685.31	4790.73	3832.18	873.9	104072	104077	67353.9	67430.7	67762.4	97403.4	73542.4
873.8	4973.59	4954.31	3679.72	3691.08	3681.69	4799.55	3821.16	873.8	105154	105538	67257.6	67335.3	67672.4	99147.1	73156.7
873.7	4878.61	4947.99	3676.07	3687.61	3678.06	4800.09	3810.44	873.7	107762	106875	67158.3	67236.7	67579.5	100755	72778.6
873.6	5024.96	4933.86	3672.67	3684.41	3674.69	4792.5	3800.29	873.6	107234	108044	67051.8	67131.1	67479.6	102185	72403.6
873.5	4922.44	4911.37	3668.85	3680.78	3670.89	4776.23	3790.03	873.5	107719	109013	66946.4	67026.6	67381	103404	72040.3
873.4	4914.73	4881.59	3665.31	3677.44	3667.38	4752.36	3780.34	873.4	107914	109742	66839.5	66920.6	67281	104374	71685.7
873.3	4884.97	4844.79	3661.78	3674.12	3663.87	4721.19	3770.96	873.3	109043	110200	66731.8	66813.8	67180.5	105061	71340.2
873.2	4780.95	4801.83	3658.33	3670.88	3660.44	4683.57	3761.93	873.2	109122	110358	66620.8	66703.8	67076.9	105438	71001.6
873.1	4794.42	4753.74	3655.16	3667.93	3657.3	4640.54	3753.45	873.1	109820	110202	66509.4	66593.2	66972.9	105491	70672.1
873	4671.37	4701.16	3651.94	3664.94	3654.1	4592.74	3745.2	873	109849	109724	66395.8	66480.6	66867.1	105213	70350.2
872.9	4686.31	4645.41	3649.06	3662.3	3651.25	4541.5	3737.55	872.9	108491	108932	66281.8	66367.6	66761.1	104612	70037.3
872.8	4703.03	4587	3646.13	3659.62	3648.35	4487.35	3730.08	872.8	108113	107846	66171.1	66257.9	66658.7	103706	69736.7
872.7	4673.69	4526.9	3643.15	3656.89	3645.39	4431.27	3722.81	872.7	106637	106488	66061.2	66149	66557.2	102520	69445.8
872.6	4491.85	4466.03	3640.24	3654.24	3642.5	4374.17	3715.83	872.6	105992	104894	65954.8	66043.6	66459.5	101088	69167
872.5	4473.44	4405.68	3637.83	3652.11	3640.13	4317.35	3709.58	872.5	103345	103100	65849.8	65939.6	66363.6	99447.6	68898.2
872.4	4402.88	4346.05	3635.47	3650.04	3637.8	4261.04	3703.59	872.4	102199	101149	65751.4	65842.4	66274.6	97642	68644.1
872.3	4233.99	4287.88	3633.31	3648.17	3635.66	4205.98	3697.99	872.3	99630.6	99076.1	65655.9	65747.9	66188.7	95706.4	68400.7
872.2	4236.49	4232.07	3631.61	3646.79	3633.99	4153.06	3693.07	872.2	97460.7	96926.7	65566.8	65659.9	66109.7	93686.1	68171.4
872.1	3994.2	4178.52	3629.9	3645.41	3632.31	4102.2	3688.3	872.1	95477.7	94733.8	65483.1	65577.4	66036.5	91614.6	67954.8
872	4041.48	4128.35	3628.87	3644.72	3631.31	4054.53	3684.4	872	92054.8	92533.6	65404.5	65499.8	65968.7	89528.1	67750.3
871.9	3962.41	4080.98	3627.71	3643.92	3630.18	4009.47	3680.53	871.9	89930.4	90359.3	65334.6	65431.1	65910.1	87460.4	67561.4
871.8	3863.01	4036.95	3626.76	3643.35	3629.26	3967.58	3677.04	871.8	87733.5	88233.6	65270.1	65367.8	65857.3	85434.3	67384.4
871.7	3934.93	3996.48	3626.09	3643.08	3628.63	3929.07	3673.98	871.7	85232.9	86182.6	65211.2	65310.1	65810.7	83476	67219.2
871.6	4052.95	3959.09	3625.22	3642.63	3627.79	3893.48	3670.86	871.6	82962.7	84224.1	65158.7	65258.8	65771.1	81603.8	67066.4
871.5	3975.97	3924.69	3624.01	3641.87	3626.61	3860.71	3667.54	871.5	81406.4	82375.5	65112	65213.4	65737.9	79835	66925.1
871.4	3906.08	3893.73	3623.02	3641.35	3625.65	3831.22	3664.56	871.4	79658.7	80645.5	65069.2	65171.9	65709.3	78178.7	66793.3
871.3	3839.14	3866.06	3622.22	3641.05	3624.89	3804.88	3661.9	871.3	77446.2	79041.8	65031	65134.9	65685.9	76642.8	66671.1
871.2	3915.38	3841.56	3621.61	3640.98	3624.31	3781.55	3659.54	871.2	75591.6	77572.2	64998.4	65103.7	65669	75235.3	66559.5
871.1	3860.27	3819.61	3620.78	3640.72	3623.52	3760.64	3657.07	871.1	74165.2	76235.7	64970.7	65077.3	65657.7	73955.2	66457.4
871	3902.24	3800.42	3620.1	3640.64	3622.88	3742.35	3654.86	871	72812.9	75031.6	64946.5	65054.5	65651.1	72802.2	66363.4
870.9	3678.18	3783.5	3619.3	3640.49	3622.12	3726.18	3652.62	870.9	71321.2	73955.5	64925.9	65035.3	65648.9	71771.9	66277.1
870.8	3667.78	3769.37	3619.14	3641.02	3621.99	3712.68	3651.1	870.8	70772.8	73002.1	64909.1	65020	65651.8	70859.1	66198.7
870.7	3718.38	3757.24	3619	3641.62	3621.89	3701.03	3649.7	870.7	69849.7	72163.1	64893.8	65006.1	65657.2	70055.7	66125.4
870.6	3757.99	3746.71	3618.72	3642.13	3621.65	3690.86	3648.23	870.6	69801.6	71430.8	64880.8	64994.5	65666.4	69354.1	66058.1
870.5	3741.2	3737.64	3618.33	3642.59	3621.3	3682.02	3646.72	870.5	68605	70795.3	64867.9	64983.1	65677.1	68744.4	65994.2
870.4	3799.95	3730	3617.98	3643.15	3620.99	3674.47	3645.33	870.4	68550.5	70250.4	64858.1	64974.9	65692.5	68220.6	65936.6
870.3	3735.64	3723.4	3617.47	3643.61	3620.52	3667.83	3643.84	870.3	68688.8	69784.2	64848.4	64966.8	65709.8	67770.6	65882.1
870.2	3727.66	3718.05	3617.13	3644.33	3620.23	3662.31	3642.58	870.2	68191.4	69387.9	64838.3	64958.3	65728.6	67386	65829.9
870.1	3677.04	3713.65	3616.82	3645.15	3619.96	3657.59	3641.41	870.1	67308.6	69054.7	64829.5	64951.2	65750.7	67059.6	65781.7
870	3774.49	3710.2	3616.65	3646.19	3619.84	3653.69	3640.43	870	66724.2	68778.3	64823	64946.3	65777.4	66785.4	65738.3
869.9	3710.94	3707.18	3616.2	3647.05	3619.44	3650.07	3639.22	869.9	66643.4	68550.8	64818	64943	65808.1	66555.1	65698.6
869.8	3908.38	3704.95	3615.94	3648.2	3619.22	3647.11	3638.24	869.8	66336.1	68364.3	64813.2	64940	65841.6	66361.1	65661.3
869.7	3760.01	3702.71	3615.11	3648.88	3618.44	3643.98	3636.74	869.7	67134	68214.2	64809.2	64937.8	65878.8	66198.6	65626.8
869.6	3772.4	3701.37	3614.7	3650.11	3618.08	3641.59	3635.7	869.6	66887	68092.6	64803.2	64933.5	65917	66059.3	65592.1
869.5	3620.45	3700.43	3614.26	3651.42	3617.68	3639.43	3634.66	869.5	67336.5	67998	64797.7	64929.9	65959.3	65942	65559.8
869.4	3871.65	3700.3	3614.24	3653.29	3617.72	3637.93	3634.08	869.4	67035.5	67925.2	64791	64925.1	66004.1	65841.1	65528
869.3	3803.37	3699.82	3613.51	3654.59	3617.04	3635.89	3632.83	869.3	66180.4	67873.1	64785.1	64921.2	66053.7	65755.2	65498.4
869.2	3762.33	3699.88	3612.98	3656.25	3616.56	3634.2	3631.79	869.2	66918.6	67840.8	64781.5	64919.5	66109.8	65683.4	65472.5
869.1	3793.73	3700.36	3612.55	3658.18	3616.19	3632.75	3630.89	869.1	67162.4	67822.1	64775.9	64915.9	66168.7	65619.1	65446
869	3787.89	3701.05	3612.04	3660.19	3615.74	3631.32	3629.93	869	67162.3	67817	64769.6	64911.7	66231.9	65562.1	65420
868.9	3817.03	3702.06	3611.55	3662.41	3615.3	3629.98	3629.01	868.9	67520.1	67824.8	64763.3	64907.6	66300.6	65511.5	65395.2
868.8	3884.87	3703.28	3610.97	3664.74	3614.78	3628.63	3628.03	868.8	66640	67843.8	64756.1	64902.5	66374.1	65465	65370.5
868.7	3817.21	3704.61	3610.19	3667.09	3614.06	3627.15	3626.88	868.7	67579.9	67876.6	64751.2	64899.8	66456.2	65425.2	65349
868.6	3794.9	3706.41	3609.61	3669.86	3613.54	3625.91	3625.93	868.6	67910.9	67918.1	64743.8	64894.6	66542.5	65386.3	65326
868.5	3780.07	3708.59	3609.08	3672.92	3613.08	3624.78	3625.06	868.5	68291	67969.7	64735.4	64888.6	66635	65349.4	65303
868.4	3838.75	3711.1	3608.6	3676.27	3612.66	3623.73	3624.24	868.4	68180.9	68031.1	64726.1	64881.6	66734.2	65314	65279.7
868.3	3825.69	3713.77	3607.95	3679.73	3612.08	3622.54	3623.28	868.3	69095.5	68103.9	64717.1	64875	66841.8	65280.9	65257.4
868.2	3770.78	3716.8	3607.34	3683.49	3611.53	3621.42	3622.36	868.2	69441.1	68185.4	64705.6	64866	66955.6	65247.1	65233.4
868.1	3721.98	3720.31	3606.87	3687.7	3611.14	3620.48	3621.61	868.1	68961.1	68277.4	64693.2	64856.1	67077.9	65213.8	65209.1
868	3849.4	3724.31	3606.55	3692.36	3610.89	3619.71	3621.01	868	70200.5	68382.4	64682	64847.5	67211	65183.2	65186.6
867.9	3827.21	3728.3	3605.86	3696.97	3610.27	3618.59	3620.06	867.9	69604.7	68496.2	64667.5	64835.7	67351.2	65150.4	65161.4
867.8	3891.49	3732.73	3605.24	3701.98	3609.72	3617.56	3619.18	867.8	70324.6	68624.2	64654.6	64825.5	67504	65120.3	65138.1
867.7	3811.04	3737.34	3604.43	3707.15	3608.99	3616.37	3618.12	867.7	70472.4	68763.1	64639.7	64813.4	67666.2	65089.1	65113.5
867.6	3870.34	3742.58	3603.85	3712.92	3608.49	3615.41	3617.3	867.6	71091	68915.3	64624.4	64800.9	67840.3	65058.4	65088.8
867.5	3863.85	3748.05	3603.09	3718.89	3607.82	3614.31	3616.32	867.5	70654.1	69079.7	64607.4	64786.9	68025.4	65026.8	65062.9
867.4	3827.25	3753.95	3602.36	3725.27	3607.16	3613.24	3615.36	867.4	71613.3	69259.8	64591.6	64774.1	68224.9	64997.1	65038.4
867.3	3984.84	3760.39	3601.72	3732.15	3606.61	3612.28	3614.51	867.3	71502.5	69452.5	64573.2	64758.7	68436	64965.5	65011.7
867.2	3835.03	3766.81	3600.64	3739	3605.62	3610.89	3613.23	867.2	71161.5	69660.9	64555	64743.7	68661.8	64934.8	64985.6
867.1	3906.85	3774.11	3599.98	3746.7	3605.05	3609.93	3612.36	867.1	72241.2	69886.4	64537.7	64729.6	68903.7	64905.5	64960.7
867	3857.08	3781.65	3599.11	3754.62	3604.27	3608.78	3611.3	867	71858	70125.6	64517.5	64712.7	69158.3	64873.8	64933.2
866.9	3816.08	3789.79	3598.38	3763.13	3603.64	3607.78	3610.39	866.9	72156.5	70383	64498.2	64696.9	69430.3	64843.7	64906.8
866.8	3826.89	3798.53	3597.77	3772.22	3603.12	3606.91	3609.59	866.8	72585.5	70657.4	64478.1	64680.3	69718.4	64813.2	64879.9
866.7	3996.67	3807.72	3597.12	3781.73	3602.57	3606.01	3608.77	866.7	72308.4	70948.6	64456.9	64662.6	70022.6	64782	64852
866.6	3862.18	3816.91	3595.99	3791.23	3601.55	3604.64	3607.47	866.6	72525.6	71259.3	64436.3	64645.7	70345.6	64751.8	64825.1
866.5	3882.89	3826.97	3595.24	3801.57	3600.9	3603.66	3606.55	866.5	73621.8	71588.3	64415.1	64628.2	70686	64721.5	64797.7
866.4	3877.94	3837.45	3594.43	3812.34	3600.2	3602.63	3605.57	866.4	73031.3	71933.7	64390.9	64608	71042.3	64688.6	64767.5
866.3	3951.5	3848.45	3593.63	3823.59	3599.51	3601.62	3604.61	866.3	73359.3	72300.7	64368.3	64589.3	71419.5	64657.6	64739.1
866.2	3807.46	3859.72	3592.62	3835.11	3598.62	3600.4	3603.44	866.2	73822.8	72686.6	64344.7	64569.8	71815	64626	64709.8
866.1	3885.17	3871.9	3592.01	3847.52	3598.13	3599.6	3602.68	866.1	73438.9	73091.8	64319.8	64549.2	72229.2	64593.4	64679.5
866	3786.41	3884.33	3591.18	3860.17	3597.42	3598.58	3601.71	866	74081.3	73518.2	64295.9	64529.6	72663.9	64562.2	64650.2
865.9	3846.64	3897.52	3590.63	3873.56	3597	3597.85	3601.01	865.9	74588.1	73963.4	64270.3	64508.4	73117	64529.4	64619.4
865.8	4000.35	3911.02	3589.91	3887.24	3596.41	3596.95	3600.15	865.8	74651.3	74428.2	64243.2	64485.9	73589.1	64495.5	64587.2
865.7	3930.03	3924.53	3588.75	3900.93	3595.38	3595.62	3598.85	865.7	75042.9	74913	64215.9	64463.4	74080.7	64461.7	64555
865.6	3853.23	3938.69	3587.78	3915.25	3594.55	3594.49	3597.75	865.6	75049.2	75417.6	64187.5	64439.8	74591.6	64426.9	64521.8
865.5	3778.82	3953.49	3587.03	3930.19	3593.95	3593.59	3596.87	865.5	74104.8	75942	64159	64416.3	75121.8	64392.4	64488.6
865.4	3826.01	3968.9	3586.49	3945.74	3593.55	3592.89	3596.2	865.4	75111.4	76488.9	64132.9	64395.4	75673.9	64360.5	64458
865.3	3990.02	3984.58	3585.82	3961.54	3593.03	3592.07	3595.39	865.3	75849	77053	64104.2	64371.9	76242.8	64326.1	64424.7
865.2	4012.77	4000.15	3584.68	3977.22	3592.04	3590.78	3594.13	865.2	75908.4	77633.9	64073.4	64346.6	76828	64289.8	64389.5
865.1	3988.9	4016.01	3583.47	3993.18	3591	3589.44	3592.8	865.1	75912.3	78233.4	64042.3	64321.2	77431.4	64253.6	64354.2
865	4076.19	4032.24	3582.32	4009.49	3590.02	3588.16	3591.53	865	76538.7	78850.2	64011.2	64295.8	78051.7	64217.4	64318.9
864.9	4072.37	4048.49	3580.93	4025.82	3588.8	3586.64	3590.02	864.9	77123.4	79482.4	63978.3	64269	78686.8	64179.7	64281.9
864.8	3893.66	4065.01	3579.54	4042.4	3587.59	3585.12	3588.52	864.8	77629.6	80129.4	63943.9	64240.7	79336.4	64140.5	64243.5
864.7	3860.26	4082.24	3578.65	4059.67	3586.89	3584.11	3587.52	864.7	77519.4	80789.6	63908	64211.2	79998.7	64100.1	64203.7
864.6	3940.62	4099.73	3577.86	4077.2	3586.28	3583.2	3586.61	864.6	78909.2	81464.4	63872.3	64182.1	80675.1	64060	64164.1
864.5	4060.55	4117.12	3576.83	4094.61	3585.46	3582.07	3585.48	864.5	78964.6	82147.7	63832.9	64149.4	81359.6	64016.3	64120.9
864.4	4170.62	4134.25	3575.47	4111.76	3584.3	3580.59	3584	864.4	80241.2	82841.9	63793.2	64116.8	82054.6	63972.5	64077.6
864.3	4089.09	4151.12	3573.78	4128.62	3582.83	3578.8	3582.22	864.3	81096.4	83542.9	63750.1	64080.9	82755.9	63925.4	64030.8
864.2	4236.69	4168.19	3572.33	4145.68	3581.59	3577.24	3580.66	864.2	81663.9	84249.3	63704.6	64042.9	83462.2	63876.1	63981.8
864.1	4156.97	4184.8	3570.45	4162.25	3579.95	3575.27	3578.68	864.1	81871.6	84960.9	63657.5	64003.6	84173.2	63825.3	63931.2
864	4214.91	4201.49	3568.8	4178.91	3578.53	3573.52	3576.93	864	82648.8	85676	63609.7	63963.9	84887.3	63773.9	63880
863.9	4171.99	4217.85	3566.97	4195.21	3576.95	3571.6	3575.01	863.9	82571.4	86391.6	63559.8	63922.2	85601.4	63720.6	63826.7
863.8	4270.33	4234.1	3565.26	4211.4	3575.49	3569.8	3573.2	863.8	84434.1	87108.3	63509.9	63881	86316.1	63667.3	63773.6
863.7	4158.25	4249.78	3563.27	4226.99	3573.77	3567.72	3571.12	863.7	84663.9	87817.9	63455	63835	87023.4	63609.2	63715.5
863.6	4294.12	4265.43	3561.59	4242.54	3572.36	3565.95	3569.34	863.6	85875.9	88523.5	63399.4	63788.6	87726	63550.4	63656.7
863.5	4256.27	4280.27	3559.52	4257.27	3570.58	3563.8	3567.19	863.5	87030.4	89219	63340.5	63739.3	88418.1	63488.4	63594.7
863.4	4304.06	4294.73	3557.55	4271.61	3568.91	3561.75	3565.13	863.4	87576.2	89902.8	63278.4	63687.1	89098	63423.3	63529.5
863.3	4349.21	4308.53	3555.45	4285.26	3567.11	3559.56	3562.93	863.3	88066.6	90574.3	63214.6	63633.7	89765.1	63356.7	63462.8
863.2	4425.85	4321.58	3553.2	4298.15	3565.19	3557.24	3560.61	863.2	88464.7	91230.1	63149.5	63579.2	90416	63288.7	63394.7
863.1	4426.75	4333.75	3550.74	4310.14	3563.06	3554.7	3558.06	863.1	90882.2	91868.8	63083.1	63523.9	91049.1	63219.6	63325.4
863	4527.19	4345.17	3548.26	4321.37	3560.94	3552.16	3555.5	863	91556.9	92481.4	63010.2	63462.5	91655.7	63144.1	63249.6
862.9	4516.96	4355.51	3545.5	4331.49	3558.54	3549.32	3552.65	862.9	92698.3	93070.2	62935.3	63399.7	92237.9	63066.6	63172
862.8	4454.01	4365.01	3542.76	4340.77	3556.18	3546.51	3549.83	862.8	93444.5	93631.6	62857.3	63334.1	92792.1	62986.1	63091.2
862.7	4428.54	4373.77	3540.18	4349.27	3554	3543.87	3547.18	862.7	94210.1	94163.1	62777.1	63266.8	93315.7	62903.4	63008.3
862.6	4553.62	4381.62	3537.67	4356.85	3551.91	3541.3	3544.59	862.6	94506.9	94662.5	62694.6	63197.9	93806.6	62818.7	62923.2
862.5	4560.18	4388.08	3534.8	4363.02	3549.47	3538.36	3541.64	862.5	95301.3	95127.7	62611.2	63128.5	94262.7	62732.9	62837.2
862.4	4402.23	4393.44	3531.91	4368.06	3547.03	3535.41	3538.67	862.4	96099	95555.1	62525.5	63057.4	94680.2	62645	62748.9
862.3	4544.07	4398.13	3529.45	4372.4	3545.05	3532.89	3536.14	862.3	96484.1	95942.3	62437.4	62984.7	95056.8	62554.8	62658.3
862.2	4458.45	4401.25	3526.59	4375.16	3542.68	3529.96	3533.2	862.2	96592.6	96287.4	62348.2	62911.3	95390.6	62463.4	62566.6
862.1	4470.98	4403.42	3523.95	4376.94	3540.57	3527.28	3530.5	862.1	98000.4	96589.3	62258.3	62838.2	95680.4	62371.5	62474.3
862	4460.89	4404.33	3521.28	4377.43	3538.44	3524.55	3527.76	862	98511.3	96842.1	62164.6	62761.8	95920.2	62275.8	62378.2
861.9	4432.04	4404.04	3518.62	4376.68	3536.36	3521.84	3525.03	861.9	98207.3	97046.4	62069.3	62684.7	96110.6	62178.5	62280.5
861.8	4582.66	4402.58	3516.05	4374.74	3534.39	3519.2	3522.38	861.8	98175.2	97202.8	61974.5	62608.9	96252.2	62081.9	62183.4
861.7	4425.49	4399.44	3513.03	4371.09	3532.01	3516.14	3519.3	861.7	98689.9	97308.9	61879.6	62533.8	96342.6	61985.1	62086.2
861.6	4504.53	4395.51	3510.46	4366.6	3530.1	3513.51	3516.66	861.6	99557.2	97362.4	61783.1	62458.1	96379.4	61886.7	61987.4
861.5	4492.29	4390.12	3507.65	4360.63	3528	3510.66	3513.79	861.5	98033.7	97361.5	61684	62380.9	96360.6	61785.9	61886.2
861.4	4401.29	4383.57	3504.87	4353.44	3525.96	3507.83	3510.94	861.4	99627.2	97312	61588.7	62308.4	96292.1	61688.9	61788.7
861.3	4436.12	4376.09	3502.34	4345.29	3524.21	3505.25	3508.35	861.3	99724	97205.6	61488.9	62232.6	96165.5	61587.5	61686.8
861.2	4507.52	4367.37	3499.7	4335.85	3522.39	3502.57	3505.65	861.2	99931.8	97046.6	61388.7	62157.6	95985	61485.6	61584.4
861.1	4401.83	4357.34	3496.85	4325.06	3520.42	3499.67	3502.74	861.1	98919.3	96835	61287.6	62083	95750.7	61382.9	61481.3
861	4431.65	4346.57	3494.3	4313.47	3518.79	3497.07	3500.13	861	99863	96575.3	61188.9	62012.1	95466.7	61282.7	61380.5
860.9	4470.82	4334.72	3491.65	4300.74	3517.12	3494.38	3497.42	860.9	98776.2	96263.5	61087.5	61940	95129.1	61179.7	61277.1
860.8	4338.24	4321.81	3488.88	4286.89	3515.39	3491.58	3494.6	860.8	98707.6	95906.3	60988.7	61872.1	94744.4	61079.4	61176.3
860.7	4225.93	4308.41	3486.49	4272.48	3514.1	3489.14	3492.14	860.7	98733.5	95503.1	60889.8	61805.8	94312	60979.1	61075.4
860.6	4125.51	4294.51	3484.4	4257.5	3513.2	3487.01	3489.99	860.6	98814.5	95055.4	60790.5	61741.1	93833.1	60878.4	60974.3
860.5	4158.96	4280.17	3482.59	4241.99	3512.65	3485.16	3488.13	860.5	97558.3	94565.9	60690.8	61677.8	93310.4	60777.3	60872.7
860.4	4105.23	4265.07	3480.68	4225.63	3512.09	3483.21	3486.16	860.4	95455	94040.3	60594.1	61619.8	92749.4	60679.3	60774.1
860.3	4093.68	4249.54	3478.91	4208.73	3511.79	3481.41	3484.34	860.3	94513.6	93483.2	60502.7	61569.4	92154.5	60586.6	60680.9
860.2	4093.27	4233.55	3477.18	4191.24	3511.65	3479.64	3482.55	860.2	93468.9	92895.2	60413.5	61523.9	91525.8	60496.1	60589.9
860.1	4156.24	4217.15	3475.44	4173.18	3511.65	3477.86	3480.76	860.1	92175.4	92278.9	60326.8	61483.9	90865.8	60408.2	60501.4
860	3935.52	4200.26	3473.51	4154.46	3511.64	3475.9	3478.79	860	90734.6	91638.7	60243.3	61450.5	90178.5	60323.4	60416.2
859.9	4020.01	4183.78	3472.21	4135.94	3512.47	3474.57	3477.43	859.9	90567.3	90977.9	60163.3	61424.4	89466.7	60242.3	60334.5
859.8	4009.06	4166.96	3470.66	4116.8	3513.33	3472.98	3475.83	859.8	88501.9	90296.3	60083.6	61403.2	88729.6	60161.4	60253
859.7	3937.81	4150.22	3469.14	4097.39	3514.55	3471.43	3474.26	859.7	87503.7	89603.3	60009.1	61392.4	87975.6	60085.7	60176.8
859.6	4010.84	4133.85	3467.82	4077.93	3516.4	3470.07	3472.89	859.6	86483.5	88899.1	59937	61390.6	87203.9	60012.5	60103.1
859.5	3900.66	4117.63	3466.28	4058.08	3518.58	3468.51	3471.31	859.5	84486.1	88188.6	59867.4	61398.8	86418.2	59941.8	60031.8
859.4	3927.44	4102.29	3465.06	4038.42	3521.75	3467.25	3470.03	859.4	84245.4	87478.4	59802.8	61421.7	85623.4	59876.1	59965.7
859.3	3955.18	4087.67	3463.75	4018.59	3525.73	3465.92	3468.68	859.3	83952.3	86768.5	59738.7	61456.8	84816.8	59811	59900
859.2	3991	4074.05	3462.36	3998.66	3530.73	3464.5	3467.25	859.2	83079.9	86065.2	59675.2	61507.2	84002.2	59746.5	59834.9
859.1	3936.57	4061.76	3460.87	3978.65	3537.03	3462.98	3465.71	859.1	81842.4	85375.4	59613.8	61578.2	83182.6	59684.1	59772
859	3895.13	4051.44	3459.53	3958.87	3545.22	3461.61	3464.32	859	81673.7	84707.9	59555.5	61675.2	82362.2	59624.8	59712.2
858.9	3973.11	4043.53	3458.3	3939.32	3555.69	3460.35	3463.05	858.9	80691.9	84067.5	59497.5	61801.5	81540.1	59565.8	59652.7
858.8	4134.41	4038.21	3456.84	3919.7	3568.62	3458.87	3461.55	858.8	81491.4	83465.6	59442	61966.5	80720	59509.3	59595.7
858.7	3949.64	4035.89	3454.93	3899.83	3584.32	3456.93	3459.59	858.7	82148.9	82909.1	59384.1	62174.2	79900.4	59450.6	59536.4
858.6	4192.33	4038.21	3453.53	3880.7	3604.45	3455.5	3458.15	858.6	81389.7	82410.4	59324.4	62435.9	79082.5	59390	59475.3
858.5	4058.74	4044.74	3451.44	3861.16	3628.5	3453.39	3456.02	858.5	81451	81988.2	59266.6	62767.8	78272.9	59331.2	59416
858.4	4203.08	4057.34	3449.73	3842.29	3658.32	3451.65	3454.27	858.4	81593.9	81657	59208.4	63182.9	77470.7	59272.2	59356.4
858.3	4075.21	4076.12	3447.6	3823.33	3694	3449.5	3452.1	858.3	82298.1	81435.4	59149.7	63698.6	76676.8	59212.6	59296.4
858.2	4234.43	4102.69	3445.83	3805.08	3737.11	3447.7	3450.28	858.2	83506.7	81343.1	59089	64332.4	75892.2	59151.1	59234.3
858.1	4214.07	4137.13	3443.6	3786.76	3787.72	3445.45	3448.02	858.1	85130.9	81402.2	59025	65105.8	75116.1	59086.2	59168.9
858	4352.61	4180.71	3441.43	3768.89	3847.04	3443.25	3445.8	858	85220.1	81636.7	58956.5	66040.7	74349.4	59017	59099.2
857.9	4504.53	4233.68	3438.85	3751.04	3915.35	3440.66	3443.19	857.9	87319.1	82077.4	58887.6	67167.1	73596.9	58947.3	59029
857.8	4325.04	4296.57	3435.84	3733.18	3993.16	3437.62	3440.14	857.8	87994.1	82747.2	58813.1	68507.3	72854	58872	58953.2
857.7	4487.75	4370.57	3433.33	3716.27	4081.62	3435.09	3437.59	857.7	88916.1	83676.7	58736.5	70090.2	72126	58794.7	58875.4
857.6	4566.7	4454.85	3430.35	3699.34	4179.9	3432.09	3434.58	857.6	91470.3	84893.4	58657.4	71943.4	71412.4	58714.8	58795
857.5	4627.17	4549.24	3427.14	3682.65	4287.82	3428.86	3431.33	857.5	92235.1	86416.4	58571.3	74084.3	70710.4	58628	58707.7
857.4	4653.11	4653.2	3423.76	3666.26	4404.85	3425.45	3427.91	857.4	94217.5	88272.3	58483.1	76539.5	70024.8	58539	58618.2
857.3	4736.24	4765.84	3420.28	3650.25	4530.09	3421.96	3424.4	857.3	97499.8	90475.8	58389.4	79323.5	69352.5	58444.6	58523.3
857.2	4945.41	4885.37	3416.57	3634.48	4661.72	3418.22	3420.64	857.2	100229	93030.4	58286.8	82438.7	68691.2	58341.4	58419.6
857.1	4908.26	5009.63	3412.25	3618.58	4797.62	3413.88	3416.29	857.1	102831	95942.6	58176.8	85891.9	68041.9	58230.7	58308.4
857	5079.7	5136.79	3408.02	3603.26	4935.93	3409.64	3412.03	857	105643	99200.8	58059.7	89670.9	67405.9	58112.9	58190.2
856.9	5237.01	5263.52	3403.3	3587.91	5073.34	3404.9	3407.28	856.9	108360	102787	57934.9	93758.1	66782.3	57987.5	58064.2
856.8	5285.87	5386.75	3398.12	3572.57	5206.78	3399.7	3402.07	856.8	111883	106674	57802.7	98125.3	66171	57854.6	57930.9
856.7	5298.73	5503.09	3392.79	3557.55	5332.86	3394.35	3396.7	856.7	115284	110809	57660.9	102721	65570.5	57712.2	57787.9
856.6	5380.99	5608.99	3387.41	3542.92	5448.07	3388.95	3391.28	856.6	117991	115142	57509.8	107495	64980.3	57560.5	57635.8
856.5	5519.34	5700.25	3381.78	3528.5	5548.17	3383.3	3385.62	856.5	120944	119598	57351.2	112371	64402.7	57401.3	57476.1
856.4	5735.37	5772.97	3375.74	3514.1	5629.29	3377.25	3379.55	856.4	124957	124095	57184.4	117270	63836.3	57233.9	57308.2
856.3	5692.28	5823.5	3369.08	3499.51	5687.8	3370.57	3372.86	856.3	129223	128538	57006.7	122095	63277.9	57055.6	57129.4
856.2	5717.08	5849.68	3362.52	3485.43	5721.55	3363.99	3366.26	856.2	132783	132814	56817.3	126734	62726.8	56865.6	56939
856.1	5955.59	5849.52	3355.87	3471.66	5728.56	3357.32	3359.58	856.1	136655	136813	56618.1	131079	62184	56665.9	56738.8
856	5802.03	5821.77	3348.52	3457.6	5707.57	3349.96	3352.21	856	139574	140409	56408.2	135002	61648.7	56455.4	56527.9
855.9	5756.01	5768.16	3341.59	3444.32	5660.35	3343.02	3345.25	855.9	141545	143483	56190.1	138385	61122.5	56236.8	56308.8
855.8	5721.12	5690.15	3334.78	3431.52	5588.37	3336.18	3338.4	855.8	143056	145919	55966.3	141114	60607.3	56012.4	56084
855.7	5791.44	5590.58	3328.04	3419.14	5494.49	3329.43	3331.63	855.7	144920	147610	55737.9	143081	60104.1	55783.5	55854.6
855.6	5597.44	5472.49	3321.08	3406.88	5381.73	3322.45	3324.65	855.6	145979	148470	55504	144202	59610.9	55549.1	55619.8
855.5	5474.11	5340.53	3314.65	3395.48	5254.8	3316.01	3318.19	855.5	145900	148445	55266.8	144422	59129.8	55311.3	55381.6
855.4	5533.33	5198.31	3308.55	3384.71	5117.29	3309.9	3312.06	855.4	146960	147518	55029.1	143727	58662.7	55073.2	55142.9
855.3	5208.96	5048.98	3302.27	3374.04	4972.39	3303.6	3305.75	855.3	145382	145706	54788	142131	58206.1	54831.6	54900.9
855.2	5027.26	4897.32	3296.88	3364.56	4824.88	3298.2	3300.34	855.2	142966	143070	54550.4	139698	57766.5	54593.6	54662.5
855.1	4941.66	4745.94	3291.99	3355.83	4677.37	3293.3	3295.43	855.1	141401	139694	54318.6	136513	57345.2	54361.2	54429.7
855	4550.51	4597.52	3287.34	3347.59	4532.57	3288.63	3290.74	855	137463	135686	54090.2	132684	56939.7	54132.4	54200.4
854.9	4391.86	4455.21	3283.77	3340.67	4393.65	3285.04	3287.14	854.9	132945	131167	53871.6	128332	56555.4	53913.3	53980.9
854.8	4359.84	4320.2	3280.64	3334.42	4261.81	3281.9	3283.99	854.8	128224	126260	53664.2	123581	56193.3	53705.5	53772.7
854.7	4080.42	4193.78	3277.59	3328.46	4138.34	3278.84	3280.91	854.7	122646	121090	53468.7	118557	55853.5	53509.5	53576.3
854.6	4068.86	4077.55	3275.32	3323.47	4024.87	3276.56	3278.62	854.6	118171	115770	53287.3	113373	55537.4	53327.7	53394
854.5	3851.91	3971.55	3273.08	3318.7	3921.43	3274.31	3276.35	854.5	111458	110408	53117.1	108137	55241.9	53157.1	53223
854.4	3700.12	3876.55	3271.45	3314.72	3828.82	3272.66	3274.69	854.4	104605	105102	52964.1	102949	54972.3	53003.7	53069.2
854.3	3867.92	3792.29	3270.24	3311.32	3746.78	3271.44	3273.46	854.3	97637.1	99932	52828.7	97889	54728.3	52867.8	52932.9
854.2	3600.9	3717.64	3268.55	3307.6	3674.21	3269.74	3271.75	854.2	91980.5	94974.7	52711.2	93033.8	54510	52749.9	52814.6
854.1	3492.39	3653.23	3267.61	3304.77	3611.72	3268.78	3270.78	854.1	87599.3	90277.3	52608.2	88431.4	54313.3	52646.5	52710.8
854	3438.61	3598	3266.97	3302.38	3558.28	3268.14	3270.12	854	81291.5	85885.5	52516.5	84127.7	54134.5	52554.4	52618.3
853.9	3404.27	3550.97	3266.49	3300.26	3512.92	3267.64	3269.62	853.9	77607.8	81832	52441	80156.1	53978.3	52478.5	52542.1
853.8	3403.17	3511.22	3266.1	3298.36	3474.72	3267.24	3269.2	853.8	73614.2	78126.7	52375	76526.9	53837.4	52412.1	52475.3
853.7	3439.6	3477.84	3265.71	3296.57	3442.78	3266.84	3268.79	853.7	69715.9	74782.6	52319.3	73253.4	53712.2	52356.1	52418.8
853.6	3278.69	3449.86	3265.22	3294.76	3416.14	3266.34	3268.28	853.6	66358.5	71793.6	52273.7	70330.1	53602.1	52310.1	52372.4
853.5	3280.6	3427.06	3265.18	3293.51	3394.59	3266.29	3268.22	853.5	64068.6	69152.3	52236.8	67749.7	53505.4	52272.8	52334.7
853.4	3405.91	3408.23	3265.14	3292.34	3376.93	3266.24	3268.15	853.4	61998.2	66837.8	52205.7	65491.7	53418.9	52241.4	52303
853.3	3403.61	3392.37	3264.74	3290.89	3362.15	3265.83	3267.73	853.3	60751.7	64827.2	52180	63533.7	53341.7	52215.3	52276.6
853.2	3503.35	3379.26	3264.35	3289.52	3350.05	3265.43	3267.32	853.2	59265.4	63096.4	52157.6	61851.8	53271.5	52192.5	52253.3
853.1	3375.68	3368.1	3263.68	3287.93	3339.84	3264.74	3266.62	853.1	58061	61617.5	52138.9	60418.3	53208.5	52173.5	52234
853	3284.53	3359.12	3263.36	3286.77	3331.73	3264.41	3266.28	853	57375.8	60364.5	52123.4	59207.6	53151.8	52157.6	52217.7
852.9	3388.02	3351.85	3263.3	3285.92	3325.28	3264.34	3266.2	852.9	56827.2	59308.1	52109.6	58190.5	53099.7	52143.5	52203.3
852.8	3488.25	3345.44	3262.95	3284.83	3319.65	3263.98	3265.83	852.8	55647.4	58421.6	52097.2	57340.7	53051.7	52130.8	52190.2
852.7	3331.67	3339.68	3262.31	3283.5	3314.61	3263.34	3265.17	852.7	55052.9	57683.6	52087.9	56636.8	53009.2	52121.2	52180.2
852.6	3420.55	3335.09	3262.12	3282.66	3310.7	3263.13	3264.95	852.6	55048.2	57069.5	52080.2	56054.7	52970.5	52113.1	52171.8
852.5	3437.21	3330.84	3261.67	3281.61	3307.08	3262.67	3264.49	852.5	55202.1	56558.6	52072.4	55573.6	52933.8	52105	52163.3
852.4	3334.57	3327	3261.17	3280.54	3303.84	3262.17	3263.97	852.4	54506.4	56132.7	52064.2	55175.7	52898.7	52096.5	52154.4
852.3	3461.88	3323.83	3260.97	3279.8	3301.23	3261.95	3263.74	852.3	54157.7	55778.6	52057.8	54847.8	52867	52089.8	52147.4
852.2	3308.98	3320.59	3260.4	3278.73	3298.53	3261.38	3263.16	852.2	54286.4	55483.1	52052.3	54576.8	52837.9	52083.9	52141.2
852.1	3355.38	3318.04	3260.26	3278.12	3296.47	3261.23	3263	852.1	54268	55233.5	52046.4	54350.3	52809.9	52077.8	52134.7
852	3265.14	3315.56	3259.99	3277.41	3294.47	3260.95	3262.71	852	53280.8	55021.6	52040.6	54160.2	52783.2	52071.7	52128.2
851.9	3267.52	3313.5	3259.98	3276.97	3292.86	3260.93	3262.68	851.9	53558	54842.5	52037.3	54001.7	52760.3	52068.1	52124.3
851.8	3237.52	3311.59	3259.96	3276.55	3291.38	3260.9	3262.64	851.8	53510.6	54686.8	52033.3	53865.3	52737.9	52063.8	52119.7
851.7	3374.82	3309.89	3260.02	3276.23	3290.08	3260.95	3262.68	851.7	53242.2	54550.7	52029.5	53747.6	52716.5	52059.7	52115.2
851.6	3330.4	3307.91	3259.7	3275.55	3288.49	3260.62	3262.34	851.6	53245.3	54430.8	52026.3	53645.2	52696.8	52056.2	52111.5
851.5	3306	3306.16	3259.5	3275	3287.11	3260.41	3262.12	851.5	53957.3	54323.7	52023.1	53554.6	52678	52052.8	52107.7
851.4	3345.37	3304.57	3259.36	3274.54	3285.88	3260.27	3261.97	851.4	53256.4	54225	52018	53471.6	52658	52047.4	52102
851.3	3238.66	3302.95	3259.12	3273.99	3284.59	3260.02	3261.71	851.3	53185.5	54136.5	52014.8	53398.1	52640.6	52043.9	52098.2
851.2	3454.65	3301.7	3259.18	3273.74	3283.67	3260.07	3261.75	851.2	53073.2	54055.4	52011.7	53331.3	52624.1	52040.6	52094.5
851.1	3259.4	3299.91	3258.63	3272.91	3282.2	3259.51	3261.18	851.1	53432.4	53980.4	52008.9	53270	52608.5	52037.5	52091.1
851	3370.3	3298.74	3258.62	3272.63	3281.32	3259.5	3261.16	851	53086.3	53909.6	52005.2	53212.3	52592.4	52033.5	52086.8
850.9	3365.49	3297.31	3258.31	3272.05	3280.18	3259.18	3260.83	850.9	53099.9	53844.1	52002.3	53159.5	52577.8	52030.4	52083.4
850.8	3342.13	3295.94	3258.01	3271.49	3279.1	3258.87	3260.51	850.8	53512.4	53782.4	51999.5	53109.9	52563.7	52027.3	52080
850.7	3357.68	3294.7	3257.77	3271.01	3278.12	3258.62	3260.26	850.7	53304	53723.1	51995.5	53062.2	52548.9	52023.1	52075.5
850.6	3337.94	3293.45	3257.49	3270.49	3277.13	3258.34	3259.96	850.6	53296.4	53667.4	51992.1	53017.7	52535	52019.4	52071.5
850.5	3418.07	3292.3	3257.26	3270.03	3276.24	3258.1	3259.71	850.5	52650	53614.5	51988.6	52975.7	52521.5	52015.8	52067.5
850.4	3333.73	3290.97	3256.81	3269.36	3275.15	3257.64	3259.24	850.4	52364.2	53565.9	51986.9	52937.5	52510.1	52013.8	52065.2
850.3	3320.13	3289.91	3256.59	3268.93	3274.33	3257.41	3259.01	850.3	52672.6	53520.3	51985.9	52902	52499.8	52012.6	52063.7
850.2	3320.78	3288.93	3256.41	3268.54	3273.57	3257.23	3258.81	850.2	52166.2	53476.1	51984.1	52867.6	52488.9	52010.5	52061.4
850.1	3434.81	3287.97	3256.23	3268.16	3272.84	3257.04	3258.61	850.1	52964.7	53435.2	51983.6	52836.2	52479.7	52009.8	52060.4
850	3391.04	3286.73	3255.72	3267.45	3271.82	3256.53	3258.09	850	53058.1	53394	51981.1	52804.3	52468.6	52007	52057.3
849.9	3325.31	3285.63	3255.34	3266.88	3270.94	3256.14	3257.7	849.9	52598.4	53354.4	51978.2	52773.6	52457.6	52004	52054
849.8	3276.25	3284.75	3255.14	3266.5	3270.26	3255.93	3257.48	849.8	52498.6	53317.6	51976.6	52745.5	52447.9	52002.1	52051.8
849.7	3222.83	3284.04	3255.08	3266.26	3269.75	3255.87	3257.41	849.7	51979.6	53282.6	51975.2	52718.9	52438.8	52000.5	52050
849.6	3271.25	3283.5	3255.18	3266.18	3269.41	3255.95	3257.49	849.6	52338	53250.3	51975.2	52694.9	52431.3	52000.3	52049.5
849.5	3360.78	3282.84	3255.13	3265.96	3268.95	3255.9	3257.43	849.5	52774.7	53218.4	51974.3	52671.1	52423	51999.2	52048
849.4	3138.29	3281.96	3254.83	3265.5	3268.25	3255.6	3257.11	849.4	52194.1	53186.7	51972.2	52647.2	52413.8	51996.8	52045.4
849.3	3310.54	3281.73	3255.16	3265.66	3268.2	3255.92	3257.43	849.3	52680	53157.7	51971.6	52625.8	52406.2	51996.1	52044.4
849.2	3351.69	3281.03	3255	3265.35	3267.68	3255.76	3257.26	849.2	52683.7	53128.5	51969.8	52604.1	52397.6	51994	52042
849.1	3318.36	3280.23	3254.73	3264.92	3267.05	3255.48	3256.97	849.1	52052.6	53100.3	51967.9	52583.2	52389.1	51991.9	52039.7

## Sheet: Figure 2b-Fe 2p
NiFe-LDH@cp								SU-NiFe-LDH(TA)@cp
739.7	-19.85	2.88823	-19.85	-18.3456	-16.683	-18.7841	-2.84909	739.7	-299.9	-38.896	-299.9	-282.863	-297.478	-264.488	-297.144
739.6	18.61	3.92178	-19.8193	-18.304	-16.609	-18.7441	-1.87912	739.6	389.2	-29.5313	-298.608	-281.447	-296.171	-262.712	-295.821
739.5	79.55	4.9984	-19.7887	-18.2623	-16.5342	-18.7039	-0.86717	739.5	-80.1	-19.9832	-297.317	-280.029	-294.864	-260.925	-294.498
739.4	95.51	6.11929	-19.758	-18.2205	-16.4584	-18.6636	0.18791	739.4	-10.2	-10.2497	-296.026	-278.611	-293.557	-259.129	-293.173
739.3	15.88	7.28568	-19.7273	-18.1786	-16.3817	-18.6232	1.28727	739.3	456.3	-0.32901	-294.734	-277.19	-292.249	-257.322	-291.849
739.2	-7.31	8.49659	-19.6966	-18.1365	-16.3041	-18.5827	2.42996	739.2	-11	9.76421	-293.443	-275.769	-290.941	-255.504	-290.523
739.1	81.22	9.75371	-19.6659	-18.0943	-16.2254	-18.542	3.6176	739.1	-188.4	20.0362	-292.151	-274.345	-289.634	-253.675	-289.197
739	-42.77	11.0557	-19.6353	-18.052	-16.1458	-18.5012	4.84887	739	492.1	30.471	-290.86	-272.921	-288.326	-251.835	-287.871
738.9	-59.34	12.4033	-19.6046	-18.0096	-16.0651	-18.4602	6.12441	738.9	395.1	41.0682	-289.568	-271.495	-287.017	-249.984	-286.543
738.8	80.08	13.7971	-19.5739	-17.967	-15.9833	-18.4191	7.44483	738.8	-34.9	51.8276	-288.277	-270.067	-285.709	-248.12	-285.216
738.7	110.71	15.2352	-19.5433	-17.9243	-15.9005	-18.3779	8.8082	738.7	380.1	62.7308	-286.985	-268.638	-284.401	-246.244	-283.887
738.6	-4.78	16.7188	-19.5126	-17.8815	-15.8165	-18.3365	10.2156	738.6	-273.2	73.7822	-285.694	-267.207	-283.092	-244.355	-282.558
738.5	57.22	18.2454	-19.4819	-17.8385	-15.7314	-18.295	11.6646	738.5	45.1	84.962	-284.402	-265.775	-281.783	-242.453	-281.228
738.4	-16.08	19.8151	-19.4512	-17.7954	-15.645	-18.2534	13.1553	738.4	-143.8	96.2678	-283.111	-264.341	-280.474	-240.538	-279.897
738.3	66.16	21.4278	-19.4205	-17.7522	-15.5574	-18.2115	14.6873	738.3	651.6	107.697	-281.819	-262.905	-279.165	-238.609	-278.566
738.2	52.48	23.0804	-19.3899	-17.7088	-15.4686	-18.1696	16.2577	738.2	521	119.227	-280.528	-261.468	-277.856	-236.666	-277.234
738.1	62.7	24.7733	-19.3592	-17.6652	-15.3784	-18.1274	17.8668	738.1	585.1	130.86	-279.236	-260.029	-276.546	-234.707	-275.901
738	69.59	26.5029	-19.3285	-17.6216	-15.2868	-18.0851	19.5109	738	462.4	142.574	-277.945	-258.589	-275.237	-232.734	-274.568
737.9	26.79	28.2684	-19.2978	-17.5777	-15.1939	-18.0427	21.1892	737.9	689.7	154.362	-276.653	-257.146	-273.927	-230.746	-273.233
737.8	67.46	30.0688	-19.2672	-17.5337	-15.0995	-18.0001	22.9006	737.8	767.7	166.221	-275.362	-255.702	-272.617	-228.741	-271.898
737.7	40.62	31.8996	-19.2365	-17.4896	-15.0036	-17.9573	24.6406	737.7	259.2	178.124	-274.07	-254.256	-271.307	-226.72	-270.562
737.6	109.21	33.7606	-19.2058	-17.4453	-14.9062	-17.9143	26.4089	737.6	361.5	190.072	-272.779	-252.809	-269.996	-224.681	-269.225
737.5	61.26	35.6468	-19.1751	-17.4008	-14.8071	-17.8712	28.2005	737.5	731.5	202.038	-271.488	-251.359	-268.685	-222.625	-267.887
737.4	72.5	37.5564	-19.1445	-17.3562	-14.7064	-17.8279	30.0136	737.4	586.9	214.016	-270.196	-249.908	-267.375	-220.551	-266.548
737.3	94.01	39.4876	-19.1138	-17.3114	-14.604	-17.7844	31.8459	737.3	110.7	225.996	-268.904	-248.454	-266.063	-218.457	-265.209
737.2	35.41	41.4345	-19.0831	-17.2665	-14.4998	-17.7407	33.6921	737.2	665.6	237.952	-267.613	-246.999	-264.752	-216.345	-263.868
737.1	93.75	43.3961	-19.0524	-17.2213	-14.3936	-17.6968	35.5505	737.1	404.8	249.881	-266.322	-245.542	-263.441	-214.211	-262.526
737	77.47	45.3661	-19.0218	-17.1761	-14.2856	-17.6528	37.4152	737	418.8	261.755	-265.03	-244.082	-262.129	-212.058	-261.184
736.9	34.45	47.3419	-18.9911	-17.1306	-14.1755	-17.6085	39.2833	736.9	942.2	273.564	-263.739	-242.621	-260.817	-209.882	-259.84
736.8	37.49	49.3206	-18.9604	-17.0849	-14.0633	-17.564	41.1516	736.8	717.6	285.298	-262.447	-241.158	-259.505	-207.684	-258.495
736.7	84.64	51.2954	-18.9297	-17.0391	-13.9489	-17.5194	43.0136	736.7	498.1	296.928	-261.156	-239.692	-258.193	-205.462	-257.15
736.6	59.53	53.2642	-18.8991	-16.9931	-13.8322	-17.4745	44.8667	736.6	379.7	308.449	-259.864	-238.225	-256.88	-203.216	-255.803
736.5	40.78	55.2199	-18.8684	-16.9469	-13.713	-17.4294	46.7041	736.5	697.3	319.832	-258.573	-236.755	-255.568	-200.945	-254.455
736.4	156.04	57.1591	-18.8377	-16.9005	-13.5913	-17.3841	48.5218	736.4	754.6	331.066	-257.281	-235.283	-254.255	-198.647	-253.106
736.3	72.3	59.0778	-18.807	-16.8539	-13.4668	-17.3385	50.316	736.3	1066.1	342.139	-255.99	-233.809	-252.941	-196.322	-251.755
736.2	146.24	60.9687	-18.7764	-16.8071	-13.3395	-17.2928	52.079	736.2	333.5	353.022	-254.698	-232.333	-251.628	-193.968	-250.403
736.1	114.29	62.8289	-18.7457	-16.7602	-13.2091	-17.2468	53.8078	736.1	453.2	363.709	-253.407	-230.854	-250.314	-191.583	-249.05
736	88.68	64.6508	-18.715	-16.713	-13.0755	-17.2006	55.4948	736	406	374.171	-252.115	-229.373	-249	-189.167	-247.696
735.9	121.66	66.4303	-18.6843	-16.6656	-12.9384	-17.1541	57.1354	735.9	288	384.398	-250.824	-227.889	-247.686	-186.719	-246.34
735.8	53.97	68.1629	-18.6537	-16.618	-12.7977	-17.1074	58.725	735.8	659.7	394.377	-249.532	-226.403	-246.372	-184.234	-244.983
735.7	104.45	69.8414	-18.623	-16.5702	-12.653	-17.0605	60.2561	735.7	709.4	404.081	-248.241	-224.915	-245.057	-181.713	-243.625
735.6	47.11	71.4622	-18.5923	-16.5222	-12.504	-17.0132	61.7247	735.6	622.4	413.505	-246.949	-223.424	-243.742	-179.153	-242.264
735.5	18.73	73.0182	-18.5616	-16.4739	-12.3506	-16.9658	63.1236	735.5	746.8	422.623	-245.658	-221.93	-242.427	-176.551	-240.903
735.4	170.01	74.5052	-18.531	-16.4255	-12.1922	-16.918	64.448	735.4	570.6	431.427	-244.367	-220.434	-241.112	-173.906	-239.54
735.3	159.74	75.919	-18.5003	-16.3768	-12.0284	-16.87	65.6933	735.3	596.3	439.906	-243.075	-218.935	-239.796	-171.214	-238.175
735.2	89.61	77.2531	-18.4696	-16.3279	-11.8589	-16.8217	66.8527	735.2	814.8	448.039	-241.784	-217.434	-238.48	-168.472	-236.809
735.1	80.14	78.5044	-18.4389	-16.2787	-11.683	-16.7732	67.9225	735.1	226	455.824	-240.492	-215.93	-237.164	-165.677	-235.44
735	151.33	79.6674	-18.4083	-16.2293	-11.5004	-16.7243	68.8966	735	537.7	463.243	-239.201	-214.423	-235.847	-162.825	-234.07
734.9	123.51	80.7389	-18.3776	-16.1797	-11.3103	-16.6751	69.7713	734.9	943.4	470.29	-237.909	-212.913	-234.53	-159.912	-232.699
734.8	106.54	81.7161	-18.3469	-16.1298	-11.112	-16.6257	70.5429	734.8	598.4	476.963	-236.618	-211.401	-233.213	-156.933	-231.325
734.7	70.14	82.5949	-18.3162	-16.0796	-10.9049	-16.5759	71.2066	734.7	782.8	483.25	-235.326	-209.885	-231.896	-153.884	-229.949
734.6	76.73	83.3739	-18.2856	-16.0292	-10.6878	-16.5258	71.7601	734.6	565.4	489.153	-234.035	-208.367	-230.578	-150.757	-228.572
734.5	86.87	84.0506	-18.2549	-15.9786	-10.4602	-16.4754	72.2001	734.5	145.6	494.667	-232.743	-206.845	-229.26	-147.548	-227.192
734.4	109.91	84.6243	-18.2242	-15.9277	-10.2207	-16.4247	72.5247	734.4	757	499.795	-231.452	-205.32	-227.942	-144.25	-225.81
734.3	27.56	85.0949	-18.1935	-15.8765	-9.96811	-16.3736	72.7325	734.3	926.8	504.544	-230.16	-203.792	-226.623	-140.853	-224.426
734.2	114.66	85.4622	-18.1629	-15.825	-9.70141	-16.3222	72.8222	734.2	1036.5	508.914	-228.869	-202.261	-225.304	-137.351	-223.04
734.1	125.99	85.7278	-18.1322	-15.7732	-9.41885	-16.2704	72.7938	734.1	779.8	512.92	-227.577	-200.727	-223.985	-133.733	-221.651
734	94.22	85.8932	-18.1015	-15.7212	-9.11916	-16.2183	72.6474	734	806.6	516.568	-226.286	-199.189	-222.665	-129.991	-220.26
733.9	58.27	85.9615	-18.0708	-15.6689	-8.80046	-16.1658	72.3841	733.9	541	519.875	-224.994	-197.649	-221.345	-126.111	-218.866
733.8	80.7	85.9359	-18.0402	-15.6163	-8.46064	-16.1129	72.0052	733.8	411.8	522.859	-223.703	-196.104	-220.025	-122.08	-217.47
733.7	82.24	85.8208	-18.0095	-15.5634	-8.09798	-16.0597	71.5133	733.7	1093.3	525.537	-222.411	-194.556	-218.705	-117.888	-216.071
733.6	104.47	85.621	-17.9788	-15.5101	-7.70977	-16.006	70.9105	733.6	1255.2	527.935	-221.12	-193.005	-217.384	-113.514	-214.669
733.5	98.55	85.3427	-17.9481	-15.4566	-7.29395	-15.9519	70.2008	733.5	942.9	530.076	-219.828	-191.449	-216.062	-108.948	-213.265
733.4	42.44	84.9921	-17.9175	-15.4028	-6.84756	-15.8974	69.3875	733.4	774.6	531.991	-218.537	-189.891	-214.741	-104.168	-211.857
733.3	85.15	84.576	-17.8868	-15.3486	-6.36735	-15.8425	68.4741	733.3	1047.4	533.711	-217.245	-188.328	-213.419	-99.1531	-210.447
733.2	108.56	84.1026	-17.8561	-15.2941	-5.85063	-15.7872	67.4662	733.2	982.2	535.27	-215.954	-186.761	-212.096	-93.8855	-209.033
733.1	37.68	83.5798	-17.8254	-15.2392	-5.2933	-15.7314	66.3675	733.1	509.4	536.706	-214.662	-185.191	-210.774	-88.337	-207.616
733	127.57	83.0171	-17.7948	-15.184	-4.69223	-15.6751	65.1842	733	507.1	538.061	-213.371	-183.617	-209.451	-82.4873	-206.195
732.9	152.98	82.4235	-17.7641	-15.1285	-4.04303	-15.6183	63.9211	732.9	177.2	539.378	-212.079	-182.038	-208.127	-76.3063	-204.771
732.8	112.03	81.8083	-17.7334	-15.0726	-3.34089	-15.5611	62.5828	732.8	49.5	540.704	-210.788	-180.456	-206.803	-69.761	-203.343
732.7	95.28	81.1828	-17.7027	-15.0164	-2.58194	-15.5034	61.1763	732.7	325.3	542.088	-209.497	-178.869	-205.479	-62.8256	-201.912
732.6	93.13	80.5567	-17.672	-14.9598	-1.76025	-15.4451	59.7057	732.6	1010.1	543.583	-208.205	-177.278	-204.154	-55.4586	-200.476
732.5	147.94	79.942	-17.6414	-14.9028	-0.87144	-15.3863	58.1784	732.5	743.2	545.245	-206.914	-175.682	-202.829	-47.6305	-199.036
732.4	31.11	79.3495	-17.6107	-14.8454	0.09067	-15.327	56.5991	732.4	703.9	547.133	-205.622	-174.082	-201.504	-39.2981	-197.592
732.3	85.23	78.7906	-17.58	-14.7877	1.13275	-15.267	54.9725	732.3	1099.6	549.307	-204.331	-172.477	-200.178	-30.4143	-196.144
732.2	152.2	78.278	-17.5494	-14.7295	2.25995	-15.2066	53.306	732.2	812.1	551.832	-203.039	-170.868	-198.851	-20.9436	-194.691
732.1	91.48	77.8233	-17.5187	-14.6709	3.48035	-15.1454	51.6032	732.1	835.8	554.775	-201.748	-169.254	-197.524	-10.8284	-193.233
732	144.75	77.4394	-17.488	-14.612	4.79956	-15.0837	49.8715	732	1168.7	558.206	-200.456	-167.636	-196.197	-0.02905	-191.771
731.9	179.15	77.1389	-17.4573	-14.5526	6.22568	-15.0213	48.1151	731.9	771.7	562.196	-199.165	-166.012	-194.869	11.5125	-190.303
731.8	162.95	76.9343	-17.4266	-14.4927	7.76736	-14.9582	46.338	731.8	606.6	566.823	-197.873	-164.383	-193.541	23.8588	-188.829
731.7	77.52	76.8391	-17.396	-14.4325	9.43078	-14.8945	44.5473	731.7	1158.3	572.159	-196.582	-162.749	-192.212	37.0547	-187.351
731.6	73.65	76.866	-17.3653	-14.3718	11.2262	-14.83	42.7456	731.6	734.2	578.291	-195.29	-161.11	-190.883	51.1753	-185.866
731.5	114.81	77.0284	-17.3346	-14.3106	13.1601	-14.7647	40.9398	731.5	816.4	585.292	-193.999	-159.465	-189.554	66.268	-184.375
731.4	138.9	77.3395	-17.304	-14.249	15.2422	-14.6987	39.133	731.4	1078.4	593.25	-192.707	-157.816	-188.224	82.4056	-182.878
731.3	56.21	77.8127	-17.2733	-14.1869	17.4829	-14.6318	37.3286	731.3	780.4	602.253	-191.416	-156.16	-186.893	99.6652	-181.375
731.2	105.67	78.4607	-17.2426	-14.1243	19.8886	-14.5641	35.5326	731.2	516.3	612.38	-190.124	-154.499	-185.562	118.096	-179.864
731.1	49.52	79.2973	-17.2119	-14.0612	22.4715	-14.4954	33.7467	731.1	471.8	623.729	-188.833	-152.832	-184.23	137.79	-178.346
731	90.71	80.3346	-17.1812	-13.9976	25.2375	-14.4258	31.9768	731	841.3	636.375	-187.542	-151.159	-182.898	158.795	-176.821
730.9	196.08	81.5857	-17.1506	-13.9335	28.1977	-14.3553	30.2251	730.9	433.2	650.412	-186.25	-149.48	-181.565	181.195	-175.289
730.8	106.22	83.0639	-17.1199	-13.8689	31.3629	-14.2836	28.4937	730.8	617	665.938	-184.958	-147.795	-180.232	205.076	-173.748
730.7	58.25	84.7796	-17.0892	-13.8037	34.7386	-14.2109	26.7879	730.7	484.7	683.023	-183.667	-146.103	-178.898	230.482	-172.198
730.6	81.4	86.7464	-17.0586	-13.738	38.3376	-14.137	25.1082	730.6	1133.6	701.772	-182.376	-144.405	-177.564	257.516	-170.64
730.5	129.36	88.9733	-17.0279	-13.6717	42.1641	-14.0619	23.4592	730.5	1491.9	722.25	-181.084	-142.701	-176.228	286.215	-169.072
730.4	112.74	91.4719	-16.9972	-13.6049	46.2284	-13.9855	21.8422	730.4	819.4	744.548	-179.793	-140.99	-174.893	316.664	-167.495
730.3	156.7	94.2538	-16.9665	-13.5374	50.5409	-13.9077	20.2585	730.3	555.8	768.761	-178.501	-139.272	-173.557	348.948	-165.907
730.2	92.13	97.325	-16.9358	-13.4694	55.1035	-13.8284	18.7117	730.2	559.9	794.936	-177.21	-137.547	-172.22	383.092	-164.309
730.1	83.53	100.697	-16.9052	-13.4008	59.9283	-13.7476	17.2018	730.1	1149.8	823.176	-175.918	-135.814	-170.882	419.196	-162.699
730	134.28	104.374	-16.8745	-13.3315	65.0153	-13.6651	15.732	730	1254.5	853.514	-174.627	-134.075	-169.544	457.273	-161.078
729.9	82.13	108.364	-16.8438	-13.2617	70.3722	-13.5809	14.3027	729.9	408.9	886.028	-173.335	-132.328	-168.206	497.391	-159.444
729.8	36.1	112.674	-16.8131	-13.1911	76.0065	-13.4948	12.9142	729.8	827	920.791	-172.044	-130.573	-166.866	539.621	-157.797
729.7	148.55	117.304	-16.7825	-13.1199	81.9144	-13.4067	11.569	729.7	766.7	957.811	-170.752	-128.81	-165.526	583.949	-156.137
729.6	110.05	122.262	-16.7518	-13.048	88.1049	-13.3164	10.2662	729.6	843.7	997.171	-169.461	-127.04	-164.185	630.457	-154.462
729.5	108.85	127.543	-16.7211	-12.9755	94.5711	-13.2239	9.0079	729.5	1099.9	1038.85	-168.169	-125.261	-162.844	679.111	-152.772
729.4	136.97	133.15	-16.6904	-12.9022	101.316	-13.1289	7.7937	729.4	1069.4	1082.9	-166.878	-123.474	-161.502	729.95	-151.066
729.3	126.4	139.085	-16.6598	-12.8282	108.342	-13.0312	6.62306	729.3	1095	1129.36	-165.586	-121.678	-160.159	783.008	-149.342
729.2	144.91	145.337	-16.6291	-12.7534	115.637	-12.9307	5.4975	729.2	1152.1	1178.16	-164.295	-119.874	-158.815	838.213	-147.6
729.1	152.19	151.91	-16.5984	-12.6779	123.204	-12.8271	4.41548	729.1	1111.2	1229.36	-163.003	-118.061	-157.471	895.611	-145.838
729	158.96	158.787	-16.5677	-12.6016	131.028	-12.7203	3.37814	729	1173.9	1282.87	-161.712	-116.238	-156.126	955.101	-144.056
728.9	177.82	165.965	-16.5371	-12.5245	139.104	-12.61	2.38442	728.9	1792.8	1338.68	-160.421	-114.407	-154.78	1016.67	-142.251
728.8	148.67	173.437	-16.5064	-12.4466	147.427	-12.4958	1.43323	728.8	1669.4	1396.77	-159.129	-112.565	-153.433	1080.31	-140.421
728.7	164.46	181.183	-16.4757	-12.3679	155.976	-12.3775	0.52519	728.7	1735	1457.02	-157.838	-110.714	-152.086	1145.86	-138.564
728.6	208.82	189.196	-16.445	-12.2883	164.746	-12.2549	-0.34155	728.6	2138.3	1519.42	-156.546	-108.852	-150.737	1213.32	-136.678
728.5	276.1	197.452	-16.4144	-12.2079	173.711	-12.1275	-1.16667	728.5	1845.9	1583.79	-155.255	-106.981	-149.388	1282.5	-134.759
728.4	324.22	205.936	-16.3837	-12.1266	182.858	-11.995	-1.95162	728.4	1755	1650.06	-153.963	-105.099	-148.038	1353.33	-132.804
728.3	246.91	214.634	-16.353	-12.0443	192.174	-11.857	-2.69779	728.3	1702.6	1718.15	-152.672	-103.206	-146.687	1425.72	-130.809
728.2	201.23	223.513	-16.3223	-11.9612	201.625	-11.7131	-3.40525	728.2	1986.1	1787.85	-151.38	-101.302	-145.335	1499.44	-128.768
728.1	201.37	232.559	-16.2917	-11.877	211.2	-11.5628	-4.07594	728.1	1783	1859.07	-150.089	-99.3862	-143.983	1574.4	-126.674
728	197.73	241.736	-16.261	-11.7919	220.861	-11.4056	-4.71014	728	1344.3	1931.56	-148.797	-97.4594	-142.629	1650.35	-124.521
727.9	295.28	251.021	-16.2303	-11.7058	230.586	-11.2411	-5.30942	727.9	2072.9	2005.17	-147.506	-95.5207	-141.274	1727.12	-122.299
727.8	228.38	260.389	-16.1996	-11.6187	240.353	-11.0685	-5.87532	727.8	2302.5	2079.76	-146.214	-93.5695	-139.919	1804.55	-119.998
727.7	285.42	269.798	-16.169	-11.5305	250.118	-10.8875	-6.40831	727.7	2313	2155	-144.923	-91.6062	-138.562	1882.3	-117.603
727.6	319.49	279.227	-16.1383	-11.4412	259.86	-10.6972	-6.91031	727.6	1854.6	2230.76	-143.631	-89.6297	-137.205	1960.23	-115.1
727.5	309.26	288.627	-16.1076	-11.3508	269.534	-10.497	-7.38189	727.5	2725.6	2306.7	-142.34	-87.6404	-135.846	2037.97	-112.47
727.4	362.26	297.97	-16.0769	-11.2593	279.109	-10.2863	-7.82462	727.4	2749.1	2382.61	-141.048	-85.6377	-134.487	2115.29	-109.691
727.3	319.11	307.222	-16.0463	-11.1667	288.554	-10.064	-8.24001	727.3	2660.8	2458.25	-139.757	-83.6208	-133.126	2191.92	-106.735
727.2	358.23	316.333	-16.0156	-11.0728	297.817	-9.8297	-8.62873	727.2	1688.6	2533.25	-138.465	-81.5902	-131.764	2267.46	-103.574
727.1	262.09	325.274	-15.9849	-10.9777	306.872	-9.58211	-8.99251	727.1	2086	2607.42	-137.174	-79.5445	-130.401	2341.67	-100.169
727	286.98	333.993	-15.9542	-10.8814	315.664	-9.32063	-9.33207	727	2550	2680.34	-135.882	-77.4845	-129.037	2414.1	-96.4805
726.9	402.53	342.453	-15.9236	-10.7838	324.159	-9.04413	-9.64885	726.9	2029.1	2751.78	-134.591	-75.4091	-127.672	2484.45	-92.4585
726.8	420.18	350.618	-15.8929	-10.6848	332.32	-8.75143	-9.94418	726.8	2752.3	2821.44	-133.299	-73.3176	-126.305	2552.38	-88.0448
726.7	292.23	358.434	-15.8622	-10.5845	340.093	-8.44173	-10.2188	726.7	2929.9	2888.94	-132.008	-71.2105	-124.938	2617.42	-83.1792
726.6	381.99	365.87	-15.8315	-10.4828	347.446	-8.11355	-10.4742	726.6	2859.2	2954.04	-130.716	-69.0863	-123.569	2679.28	-77.7844
726.5	359.8	372.874	-15.8009	-10.3797	354.328	-7.76603	-10.7111	726.5	2654.3	3016.39	-129.425	-66.9456	-122.198	2737.49	-71.7833
726.4	343.02	379.411	-15.7702	-10.2752	360.704	-7.39773	-10.9307	726.4	2622.6	3075.72	-128.133	-64.7875	-120.827	2791.7	-65.0819
726.3	389.55	385.444	-15.7395	-10.1691	366.536	-7.00708	-11.1341	726.3	3363.1	3131.81	-126.842	-62.6109	-119.454	2841.57	-57.5745
726.2	349.55	390.932	-15.7088	-10.0615	371.782	-6.59314	-11.3221	726.2	3019.2	3184.34	-125.551	-60.4164	-118.08	2886.68	-49.1567
726.1	393.24	395.844	-15.6782	-9.95227	376.412	-6.15398	-11.4958	726.1	3460.7	3233.19	-124.259	-58.2025	-116.704	2926.75	-39.6977
726	332.59	400.146	-15.6475	-9.84146	380.39	-5.68857	-11.6558	726	2712.3	3278.12	-122.968	-55.9696	-115.327	2961.41	-29.0759
725.9	399.69	403.813	-15.6168	-9.72898	383.69	-5.1951	-11.8032	725.9	2871.4	3319.03	-121.676	-53.7168	-113.949	2990.41	-17.1462
725.8	410.13	406.824	-15.5861	-9.61473	386.291	-4.67163	-11.9388	725.8	3651.6	3355.87	-120.385	-51.4427	-112.569	3013.52	-3.75224
725.7	361.59	409.158	-15.5555	-9.49876	388.17	-4.11706	-12.0633	725.7	3352.7	3388.59	-119.093	-49.1482	-111.188	3030.53	11.2461
725.6	372.71	410.803	-15.5248	-9.38092	389.316	-3.529	-12.1775	725.6	3402	3417.25	-117.802	-46.8312	-109.805	3041.32	28.0251
725.5	502.86	411.752	-15.4941	-9.26127	389.719	-2.90633	-12.282	725.5	3028.9	3441.91	-116.51	-44.4923	-108.42	3045.78	46.7274
725.4	451.38	412.004	-15.4634	-9.1397	389.378	-2.24686	-12.3774	725.4	3699	3462.76	-115.219	-42.1305	-107.034	3043.9	67.5227
725.3	391.07	411.562	-15.4328	-9.01609	388.293	-1.54828	-12.4647	725.3	4495.8	3480	-113.927	-39.7441	-105.646	3035.7	90.5821
725.2	347.9	410.437	-15.4021	-8.8905	386.475	-0.80943	-12.544	725.2	4144.6	3493.89	-112.636	-37.334	-104.257	3021.27	116.028
725.1	461.41	408.643	-15.3714	-8.76276	383.936	-0.02747	-12.6163	725.1	3851.1	3504.75	-111.344	-34.8978	-102.865	3000.74	144.028
725	422.7	406.203	-15.3407	-8.63293	380.697	0.79872	-12.6817	725	3547.6	3512.9	-110.053	-32.4364	-101.472	2974.32	174.67
724.9	370.46	403.14	-15.3101	-8.50087	376.78	1.67163	-12.741	724.9	4086.1	3518.74	-108.761	-29.948	-100.077	2942.25	208.071
724.8	429.28	399.482	-15.2794	-8.36646	372.211	2.5939	-12.7946	724.8	4120	3522.65	-107.47	-27.4312	-98.6804	2904.76	244.328
724.7	377.76	395.267	-15.2487	-8.22976	367.027	3.56657	-12.8428	724.7	3559.8	3525.02	-106.178	-24.8864	-97.2817	2862.24	283.441
724.6	381.28	390.526	-15.218	-8.09055	361.256	4.59287	-12.8861	724.6	3788.1	3526.26	-104.887	-22.3112	-95.8811	2814.95	325.465
724.5	383.27	385.304	-15.1874	-7.94891	354.942	5.67373	-12.9249	724.5	4134.4	3526.73	-103.596	-19.7062	-94.4784	2763.32	370.319
724.4	448.79	379.639	-15.1567	-7.80468	348.121	6.81185	-12.9594	724.4	3759.3	3526.79	-102.304	-17.0695	-93.0738	2707.69	417.952
724.3	389.02	373.569	-15.126	-7.6577	340.829	8.01006	-12.9901	724.3	4053.2	3526.75	-101.013	-14.399	-91.6669	2648.42	468.269
724.2	456.42	367.147	-15.0953	-7.50803	333.117	9.26901	-13.0172	724.2	4202.9	3526.87	-99.721	-11.6953	-90.258	2585.95	521.035
724.1	405.68	360.408	-15.0647	-7.35544	325.018	10.5923	-13.041	724.1	3299.1	3527.37	-98.4296	-8.95537	-88.8468	2520.61	576.084
724	361.37	353.405	-15.034	-7.19997	316.584	11.9802	-13.0617	724	3651.2	3528.41	-97.1381	-6.1795	-87.4334	2452.84	633.064
723.9	413.12	346.178	-15.0033	-7.04145	307.853	13.4357	-13.0797	723.9	2924.1	3530.09	-95.8466	-3.36536	-86.0176	2382.99	691.666
723.8	418.15	338.765	-14.9726	-6.87968	298.86	14.9614	-13.095	723.8	3418.2	3532.43	-94.5551	-0.51038	-84.5994	2311.37	751.526
723.7	266.79	331.219	-14.942	-6.71471	289.658	16.5574	-13.108	723.7	3308.3	3535.41	-93.2636	2.38528	-83.1788	2238.41	812.117
723.6	369.59	323.571	-14.9113	-6.54626	280.275	18.2273	-13.1187	723.6	3190.1	3538.91	-91.9722	5.32549	-81.7557	2164.36	873.001
723.5	311.84	315.872	-14.8806	-6.37435	270.761	19.9707	-13.1274	723.5	3438.3	3542.76	-90.6807	8.31029	-80.3301	2089.63	933.543
723.4	286.85	308.156	-14.8499	-6.19877	261.149	21.7902	-13.1342	723.4	4202.5	3546.75	-89.3892	11.3429	-78.9018	2014.47	993.167
723.3	298.17	300.455	-14.8193	-6.01926	251.468	23.6882	-13.1393	723.3	3614.6	3550.57	-88.0977	14.427	-77.4707	1939.13	1051.25
723.2	309.83	292.815	-14.7886	-5.83586	241.764	25.6638	-13.1428	723.2	3799.6	3553.88	-86.8063	17.5629	-76.0369	1863.95	1107.04
723.1	299.97	285.26	-14.7579	-5.64818	232.059	27.7204	-13.1448	723.1	3588.6	3556.3	-85.5148	20.756	-74.6002	1789.11	1159.87
723	263.64	277.831	-14.7272	-5.45622	222.395	29.8565	-13.1454	723	3942.3	3557.41	-84.2233	24.0073	-73.1607	1714.92	1208.94
722.9	268.4	270.554	-14.6966	-5.2597	212.795	32.074	-13.1447	722.9	3959.9	3556.76	-82.9318	27.3214	-71.7181	1641.56	1253.55
722.8	250.98	263.453	-14.6659	-5.05826	203.282	34.3749	-13.1429	722.8	3605.1	3553.92	-81.6403	30.7038	-70.2724	1569.18	1293
722.7	223.86	256.563	-14.6352	-4.85185	193.892	36.7568	-13.1399	722.7	4030.6	3548.48	-80.3489	34.1563	-68.8236	1498.04	1326.58
722.6	305.4	249.898	-14.6045	-4.64	184.638	39.2227	-13.1359	722.6	3512.2	3540.06	-79.0574	37.6867	-67.3714	1428.23	1353.69
722.5	275.41	243.489	-14.5738	-4.42261	175.552	41.7694	-13.131	722.5	3612.1	3528.4	-77.7659	41.2976	-65.916	1359.98	1373.81
722.4	187.83	237.351	-14.5432	-4.19922	166.648	44.3982	-13.1251	722.4	3619	3513.31	-76.4744	44.9967	-64.4571	1293.39	1386.57
722.3	183.86	231.499	-14.5125	-3.96935	157.939	47.11	-13.1185	722.3	4387	3494.72	-75.183	48.7925	-62.9946	1228.51	1391.71
722.2	230.81	225.954	-14.4818	-3.73281	149.452	49.9008	-13.111	722.2	3708.1	3472.74	-73.8915	52.6895	-61.5286	1165.55	1389.15
722.1	254.84	220.724	-14.4511	-3.48887	141.19	52.7727	-13.1029	722.1	3627.1	3447.59	-72.6	56.6996	-60.0587	1104.49	1378.98
722	180.8	215.826	-14.4205	-3.23729	133.175	55.7208	-13.094	722	3269.3	3419.66	-71.3085	60.8292	-58.5851	1045.51	1361.44
721.9	221.33	211.265	-14.3898	-2.97734	125.412	58.745	-13.0845	721.9	3652.8	3389.45	-70.0171	65.0906	-57.1076	988.597	1336.92
721.8	310.95	207.047	-14.3591	-2.70822	117.907	61.8453	-13.0744	721.8	3164.4	3357.53	-68.7256	69.4978	-55.6258	933.782	1305.92
721.7	245.06	203.181	-14.3284	-2.42949	110.673	65.0156	-13.0637	721.7	3410.7	3324.62	-67.4341	74.0605	-54.14	881.16	1269.07
721.6	182.61	199.666	-14.2978	-2.14003	103.709	68.2568	-13.0524	721.6	3405	3291.41	-66.1426	78.7976	-52.6497	830.686	1227.02
721.5	252.52	196.509	-14.2671	-1.83922	97.0251	71.5623	-13.0407	721.5	3516.4	3258.7	-64.8511	83.7217	-51.1551	782.43	1180.53
721.4	212.15	193.706	-14.2364	-1.52589	90.6202	74.9304	-13.0284	721.4	2880.7	3227.2	-63.5597	88.8534	-49.656	736.359	1130.32
721.3	174.71	191.254	-14.2057	-1.19869	84.4911	78.3596	-13.0157	721.3	3401.7	3197.64	-62.2682	94.2159	-48.152	692.433	1077.08
721.2	216.67	189.152	-14.1751	-0.85668	78.6446	81.8418	-13.0026	721.2	3998.4	3170.73	-60.9767	99.8274	-46.6433	650.688	1021.61
721.1	215.46	187.395	-14.1444	-0.49803	73.0716	85.3768	-12.989	721.1	2599.4	3147.1	-59.6852	105.719	-45.1295	611.041	964.538
721	96.95	185.976	-14.1137	-0.12152	67.7761	88.9556	-12.975	721	3303.2	3127.35	-58.3937	111.912	-43.6107	573.506	906.58
720.9	163.87	184.889	-14.083	0.27486	62.7505	92.5753	-12.9606	720.9	3203.2	3112	-57.1023	118.443	-42.0865	538.012	848.315
720.8	267.19	184.124	-14.0524	0.6934	57.987	96.2327	-12.9459	720.8	3298.4	3101.5	-55.8108	125.347	-40.5568	504.491	790.27
720.7	179.84	183.674	-14.0217	1.13587	53.4857	99.9177	-12.9308	720.7	3741.3	3096.26	-54.5193	132.658	-39.0215	472.93	733.028
720.6	150.42	183.526	-13.991	1.60531	49.2346	103.629	-12.9153	720.6	3161.1	3096.57	-53.2278	140.423	-37.4803	443.229	676.975
720.5	204.37	183.672	-13.9603	2.10399	45.2316	107.355	-12.8995	720.5	3604.2	3102.7	-51.9364	148.682	-35.9333	415.363	622.577
720.4	171.15	184.098	-13.9297	2.63528	41.4665	111.091	-12.8834	720.4	4103.8	3114.81	-50.6449	157.488	-34.38	389.247	570.144
720.3	262.63	184.795	-13.899	3.20296	37.9288	114.834	-12.867	720.3	3939.6	3133.01	-49.3534	166.902	-32.8202	364.796	519.928
720.2	255.41	185.749	-13.8683	3.81021	34.6145	118.57	-12.8503	720.2	3595.5	3157.32	-48.0619	176.974	-31.254	341.972	472.223
720.1	145.06	186.949	-13.8376	4.46194	31.5106	122.297	-12.8333	720.1	3718.5	3187.73	-46.7705	187.78	-29.6807	320.675	427.144
720	202.02	188.381	-13.807	5.16206	28.6118	126.002	-12.8161	720	3630.4	3224.11	-45.479	199.38	-28.1006	300.858	384.873
719.9	239.45	190.033	-13.7763	5.91603	25.9071	129.68	-12.7985	719.9	3835.8	3266.31	-44.1875	211.856	-26.5132	282.435	345.456
719.8	242.47	191.895	-13.7456	6.72995	23.3856	133.324	-12.7807	719.8	3452.6	3314.17	-42.896	225.3	-24.9181	265.325	308.902
719.7	102.67	193.953	-13.7149	7.60901	21.0413	136.921	-12.7626	719.7	4018.6	3367.35	-41.6046	239.786	-23.3154	249.477	275.249
719.6	210.38	196.197	-13.6843	8.56094	18.8619	140.466	-12.7443	719.6	3924.5	3425.62	-40.3131	255.426	-21.7045	234.8	244.41
719.5	307.45	198.614	-13.6536	9.59193	16.8412	143.946	-12.7258	719.5	3660.8	3488.58	-39.0216	272.307	-20.0854	221.245	216.351
719.4	223.47	201.195	-13.6229	10.7104	14.9686	147.354	-12.707	719.4	3401.8	3555.89	-37.7301	290.547	-18.4577	208.736	190.949
719.3	289.13	203.931	-13.5922	11.9258	13.2345	150.682	-12.688	719.3	3429.8	3627.2	-36.4386	310.277	-16.8208	197.198	168.071
719.2	237.03	206.811	-13.5616	13.2458	11.6325	153.917	-12.6688	719.2	3845.6	3702	-35.1472	331.598	-15.1749	186.585	147.607
719.1	227.69	209.83	-13.5309	14.6822	10.1521	157.052	-12.6493	719.1	3523.6	3779.97	-33.8557	354.667	-13.5192	176.822	129.382
719	229.36	212.978	-13.5002	16.2438	8.78736	160.076	-12.6297	719	3919.4	3860.57	-32.5642	379.598	-11.8536	167.863	113.263
718.9	241.25	216.25	-13.4695	17.9431	7.5295	162.978	-12.6098	718.9	3988.8	3943.41	-31.2727	406.551	-10.1777	159.647	99.0754
718.8	306.05	219.643	-13.4389	19.7934	6.37045	165.753	-12.5898	718.8	4417.7	4028.12	-29.9813	435.697	-8.49084	152.114	86.6512
718.7	218.28	223.151	-13.4082	21.8057	5.30459	168.386	-12.5695	718.7	4271.3	4114.17	-28.6898	467.163	-6.79294	145.227	75.8471
718.6	276.85	226.775	-13.3775	23.9962	4.32387	170.872	-12.5491	718.6	4399.5	4201.24	-27.3983	501.155	-5.08309	138.926	66.4934
718.5	262.68	230.511	-13.3468	26.377	3.42311	173.198	-12.5284	718.5	4082	4288.85	-26.1068	537.806	-3.36129	133.176	58.4545
718.4	293.39	234.36	-13.3162	28.9647	2.59564	175.358	-12.5076	718.4	4725	4376.67	-24.8153	577.315	-1.62672	127.931	51.5832
718.3	234.3	238.327	-13.2855	31.7773	1.83531	177.345	-12.4867	718.3	4564.9	4464.4	-23.5239	619.891	0.12145	123.147	45.7437
718.2	290.95	242.412	-13.2548	34.8284	1.1377	179.147	-12.4655	718.2	3990.1	4551.64	-22.2324	665.673	1.88333	118.795	40.8227
718.1	268.61	246.625	-13.2241	38.1394	0.49692	180.761	-12.4442	718.1	4791.9	4638.19	-20.9409	714.907	3.66019	114.832	36.7008
718	238.47	250.968	-13.1935	41.7244	-0.09093	182.176	-12.4227	718	4939.3	4723.72	-19.6494	767.729	5.45223	111.234	33.2827
717.9	291.08	255.45	-13.1628	45.6043	-0.63065	183.389	-12.4011	717.9	4518.2	4808.07	-18.358	824.361	7.26058	107.968	30.4731
717.8	291.51	260.087	-13.1321	49.801	-1.12663	184.396	-12.3793	717.8	4292.6	4891.15	-17.0665	885.037	9.08652	105.002	28.1881
717.7	291.04	264.883	-13.1014	54.3293	-1.582	185.189	-12.3573	717.7	5044	4972.73	-15.775	949.876	10.9305	102.317	26.3592
717.6	295.17	269.858	-13.0708	59.2147	-2.00086	185.767	-12.3352	717.6	5186.9	5052.86	-14.4835	1019.15	12.7942	99.8852	24.9183
717.5	246.32	275.02	-13.0401	64.4717	-2.3859	186.127	-12.313	717.5	5098.5	5131.43	-13.1921	1092.96	14.6785	97.6885	23.8127
717.4	266.97	280.389	-13.0094	70.1235	-2.74037	186.268	-12.2906	717.4	5547.9	5208.52	-11.9006	1171.52	16.585	95.705	22.9917
717.3	290.53	285.983	-12.9787	76.1941	-3.06723	186.188	-12.2681	717.3	5735.9	5284.28	-10.6091	1255.06	18.5159	93.9148	22.4123
717.2	237.77	291.816	-12.9481	82.6963	-3.36854	185.89	-12.2454	717.2	5969.6	5358.75	-9.31763	1343.64	20.4722	92.3051	22.0406
717.1	305.95	297.913	-12.9174	89.6576	-3.64701	185.373	-12.2226	717.1	5433.9	5432.19	-8.02615	1437.52	22.457	90.8572	21.8435
717	311.8	304.285	-12.8867	97.0888	-3.90436	184.641	-12.1997	717	5124.4	5504.73	-6.73468	1536.72	24.4718	89.5605	21.7966
716.9	327.02	310.957	-12.856	105.012	-4.14269	183.696	-12.1766	716.9	5875.2	5576.68	-5.44321	1641.41	26.5198	88.4009	21.8769
716.8	289.28	317.953	-12.8254	113.45	-4.3639	182.544	-12.1535	716.8	5288.9	5648.35	-4.1517	1751.77	28.6047	87.3655	22.065
716.7	321.67	325.283	-12.7947	122.409	-4.56925	181.189	-12.1302	716.7	5655.1	5719.96	-2.86023	1867.74	30.7292	86.4469	22.3466
716.6	297.59	332.976	-12.764	131.914	-4.76048	179.637	-12.1067	716.6	6394.6	5791.91	-1.56876	1989.52	32.8983	85.6329	22.7074
716.5	313.89	341.041	-12.7333	141.967	-4.9386	177.896	-12.0832	716.5	6448	5864.44	-0.27728	2117	35.1157	84.9175	23.1375
716.4	259.91	349.5	-12.7027	152.585	-5.10492	175.972	-12.0596	716.4	6598.3	5937.92	1.01419	2250.25	37.3873	84.2919	23.6272
716.3	361.4	358.374	-12.672	163.783	-5.26062	173.872	-12.0358	716.3	6064.7	6012.7	2.30566	2389.34	39.7198	83.748	24.1686
716.2	406.38	367.667	-12.6413	175.554	-5.40642	171.607	-12.0119	716.2	6177.7	6088.99	3.59714	2534.05	42.119	83.2817	24.7563
716.1	338.86	377.401	-12.6106	187.918	-5.54339	169.182	-11.988	716.1	6607.4	6167.17	4.88864	2684.47	44.5941	82.8853	25.3841
716	394.01	387.574	-12.58	200.86	-5.67211	166.61	-11.9639	716	6594.7	6247.4	6.18012	2840.3	47.1525	82.5556	26.0485
715.9	435.92	398.199	-12.5493	214.386	-5.79336	163.899	-11.9397	715.9	6286.5	6329.95	7.47159	3001.48	49.8052	82.287	26.7455
715.8	375.4	409.286	-12.5186	228.499	-5.90787	161.055	-11.9154	715.8	6095.9	6415.06	8.76306	3167.9	52.5646	82.0744	27.4715
715.7	341.78	420.823	-12.4879	243.173	-6.01601	158.094	-11.891	715.7	6620.6	6502.77	10.0545	3339.14	55.4418	81.9159	28.2247
715.6	403.59	432.821	-12.4573	258.415	-6.11845	155.019	-11.8665	715.6	6602.4	6593.29	11.346	3515.15	58.4534	81.8063	29.0021
715.5	448.46	445.257	-12.4266	274.189	-6.21549	151.846	-11.842	715.5	6543.4	6686.59	12.6375	3695.38	61.6136	81.7442	29.8026
715.4	391.37	458.128	-12.3959	290.485	-6.30761	148.581	-11.8173	715.4	6552.8	6782.71	13.929	3879.6	64.9417	81.7259	30.6241
715.3	426.17	471.428	-12.3652	307.288	-6.39523	145.232	-11.7925	715.3	7303.6	6881.69	15.2204	4067.54	68.4598	81.7482	31.465
715.2	485.12	485.121	-12.3346	324.55	-6.47855	141.813	-11.7677	715.2	7357.9	6983.31	16.5119	4258.52	72.1878	81.8104	32.3244
715.1	468.92	499.2	-12.3039	342.259	-6.55798	138.33	-11.7427	715.1	7789.2	7087.56	17.8034	4452.3	76.1541	81.9087	33.2009
715	537.16	513.619	-12.2732	360.357	-6.63367	134.794	-11.7177	715	7313.9	7194.11	19.0949	4648.13	80.3834	82.0427	34.0937
714.9	537.24	528.354	-12.2425	378.811	-6.70591	131.214	-11.6926	714.9	7744.7	7302.79	20.3864	4845.58	84.9082	82.21	35.0019
714.8	470.04	543.376	-12.2118	397.588	-6.77498	127.595	-11.6674	714.8	7449.9	7413.37	21.6778	5044.16	89.7646	82.4082	35.9243
714.7	508.92	558.625	-12.1812	416.614	-6.84094	123.951	-11.6422	714.7	8112.3	7525.35	22.9693	5242.99	94.9855	82.6373	36.8606
714.6	565.34	574.073	-12.1505	435.857	-6.90409	120.285	-11.6168	714.6	8478.2	7638.48	24.2608	5441.65	100.616	82.8946	37.8098
714.5	524.85	589.649	-12.1198	455.235	-6.96446	116.61	-11.5914	714.5	8371.2	7752.18	25.5523	5639.17	106.696	83.1802	38.7715
714.4	568.53	605.306	-12.0891	474.695	-7.02227	112.932	-11.5659	714.4	8696.9	7866.01	26.8438	5834.94	113.274	83.4921	39.745
714.3	609.83	620.994	-12.0585	494.182	-7.07768	109.254	-11.5403	714.3	7849.2	7979.5	28.1352	6028.3	120.407	83.8287	40.7295
714.2	609.34	636.627	-12.0278	513.6	-7.13071	105.59	-11.5146	714.2	8319.7	8091.93	29.4267	6218.19	128.141	84.1903	41.7249
714.1	623.96	652.157	-11.9971	532.896	-7.18158	101.94	-11.4889	714.1	8323	8202.81	30.7182	6404.02	136.545	84.5747	42.7303
714	627.17	667.492	-11.9664	551.97	-7.23028	98.3164	-11.4631	714	8348.8	8311.35	32.0096	6584.71	145.673	84.9822	43.7456
713.9	632.54	682.564	-11.9358	570.748	-7.27695	94.7226	-11.4373	713.9	8491.5	8416.94	33.3011	6759.5	155.594	85.4115	44.7702
713.8	618.12	697.302	-11.9051	589.157	-7.32173	91.1621	-11.4113	713.8	8217.6	8518.91	34.5926	6927.6	166.385	85.8611	45.8035
713.7	613.24	711.605	-11.8744	607.087	-7.36459	87.6446	-11.3853	713.7	8654.2	8616.41	35.8841	7087.9	178.107	86.3314	46.8455
713.6	693.01	725.405	-11.8437	624.468	-7.4057	84.171	-11.3593	713.6	8849.3	8708.82	37.1756	7239.72	190.851	86.8209	47.8956
713.5	682.59	738.598	-11.8131	641.187	-7.44504	80.7502	-11.3331	713.5	9339.1	8795.27	38.467	7381.99	204.68	87.3296	48.9535
713.4	817.98	751.105	-11.7824	657.163	-7.48272	77.3844	-11.3069	713.4	9241.3	8875.09	39.7585	7513.93	219.683	87.8566	50.0189
713.3	805.73	762.841	-11.7517	672.31	-7.51883	74.0756	-11.2807	713.3	8807.1	8947.59	41.05	7634.8	235.952	88.4009	51.0913
713.2	858.93	773.705	-11.721	686.518	-7.55335	70.8316	-11.2544	713.2	9053	9012	42.3415	7743.63	253.554	88.9626	52.1707
713.1	837.92	783.621	-11.6904	699.713	-7.58642	67.6517	-11.228	713.1	8832.8	9067.75	43.6329	7839.84	272.593	89.5406	53.2565
713	792.53	792.493	-11.6597	711.791	-7.618	64.5429	-11.2016	713	9445	9114.17	44.9244	7922.62	293.13	90.135	54.3488
712.9	684.61	800.246	-11.629	722.677	-7.64817	61.5058	-11.1751	712.9	8997.3	9150.77	46.2159	7991.46	315.261	90.745	55.4472
712.8	811.12	806.808	-11.5983	732.297	-7.67703	58.5411	-11.1485	712.8	9170	9177.11	47.5074	8045.86	339.079	91.3698	56.5513
712.7	826.36	812.1	-11.5677	740.569	-7.70453	55.6544	-11.1219	712.7	9181.5	9192.8	48.7989	8085.36	364.634	92.0096	57.661
712.6	760.84	816.068	-11.537	747.439	-7.73079	52.8439	-11.0953	712.6	8946.5	9197.58	50.0903	8109.71	392.03	92.6632	58.776
712.5	818.68	818.653	-11.5063	752.844	-7.75578	50.1146	-11.0686	712.5	9650.5	9191.29	51.3818	8118.7	421.303	93.3311	59.8963
712.4	854	819.817	-11.4756	756.746	-7.77957	47.4657	-11.0418	712.4	8936.2	9173.88	52.6733	8112.29	452.528	94.0123	61.0215
712.3	898.34	819.528	-11.445	759.114	-7.80223	44.8967	-11.015	712.3	9771.3	9145.37	53.9648	8090.53	485.778	94.7063	62.1514
712.2	888.67	817.767	-11.4143	759.925	-7.82372	42.4114	-10.9881	712.2	9252.3	9105.95	55.2562	8053.61	521.058	95.4133	63.2861
712.1	763.25	814.526	-11.3836	759.174	-7.84414	40.0069	-10.9612	712.1	10006.8	9055.84	56.5477	8001.79	558.444	96.1323	64.425
712	845.24	809.816	-11.3529	756.869	-7.86346	37.6864	-10.9342	712	8980	8995.45	57.8392	7935.54	597.91	96.8637	65.5683
711.9	845.65	803.654	-11.3223	753.028	-7.88174	35.4483	-10.9072	711.9	9005.6	8925.17	59.1307	7855.34	639.488	97.6067	66.7158
711.8	830.84	796.067	-11.2916	747.681	-7.89904	33.2908	-10.8802	711.8	9524.2	8845.48	60.4222	7761.71	683.196	98.3606	67.867
711.7	845.24	787.106	-11.2609	740.876	-7.91533	31.2161	-10.853	711.7	8879.9	8757.03	61.7136	7655.46	728.96	99.126	69.0222
711.6	877.72	776.815	-11.2302	732.66	-7.93069	29.2209	-10.8259	711.6	8681.9	8660.34	63.0051	7537.18	776.797	99.9017	70.181
711.5	866.47	765.268	-11.1996	723.106	-7.94509	27.3067	-10.7987	711.5	8310.8	8556.17	64.2966	7407.82	826.591	100.688	71.3434
711.4	804.53	752.53	-11.1689	712.282	-7.95858	25.4712	-10.7714	711.4	8169.9	8445.15	65.588	7268.13	878.295	101.485	72.5092
711.3	783.79	738.668	-11.1382	700.257	-7.97122	23.712	-10.7442	711.3	8298.6	8327.88	66.8795	7118.9	931.847	102.291	73.6783
711.2	875.21	723.784	-11.1075	687.131	-7.98298	22.03	-10.7168	711.2	8034.8	8205.2	68.171	6961.17	987.068	103.108	74.8507
711.1	761.86	707.944	-11.0769	672.976	-7.99392	20.4215	-10.6895	711.1	7569.6	8077.63	69.4625	6795.66	1043.89	103.933	76.026
711	843.96	691.258	-11.0462	657.899	-8.00402	18.8869	-10.662	711	7710.9	7945.99	70.754	6623.46	1102.08	104.767	77.2044
710.9	756.25	673.807	-11.0155	641.985	-8.01333	17.4235	-10.6346	710.9	7018.4	7810.85	72.0454	6445.35	1161.5	105.611	78.3857
710.8	708.1	655.67	-10.9848	625.316	-8.02189	16.0285	-10.6071	710.8	6970.9	7672.7	73.3369	6262.1	1221.98	106.463	79.5696
710.7	712.42	636.962	-10.9542	608.007	-8.02967	14.702	-10.5796	710.7	7482.1	7532.29	74.6284	6074.79	1283.24	107.324	80.7564
710.6	701.34	617.75	-10.9235	590.128	-8.03674	13.4401	-10.552	710.6	6935.3	7389.97	75.9199	5884.02	1345.11	108.193	81.9457
710.5	608.91	598.144	-10.8928	571.791	-8.04307	12.2425	-10.5244	710.5	6609.9	7246.4	77.2113	5690.83	1407.23	109.07	83.1375
710.4	722.78	578.221	-10.8621	553.074	-8.0487	11.1064	-10.4967	710.4	7182.4	7101.91	78.5028	5495.89	1469.38	109.955	84.3318
710.3	549.66	558.051	-10.8315	534.05	-8.05367	10.029	-10.469	710.3	7431.8	6956.82	79.7943	5299.82	1531.29	110.847	85.5284
710.2	499.22	537.739	-10.8008	514.827	-8.05795	9.0095	-10.4413	710.2	6847.3	6811.62	81.0858	5103.56	1592.57	111.747	86.7273
710.1	496.38	517.338	-10.7701	495.458	-8.06161	8.04457	-10.4136	710.1	6263.7	6666.44	82.3773	4907.57	1652.94	112.654	87.9284
710	430.74	496.946	-10.7394	476.045	-8.06461	7.13329	-10.3858	710	6082.9	6521.68	83.6687	4712.71	1711.99	113.569	89.1317
709.9	526.25	476.62	-10.7088	456.646	-8.067	6.27292	-10.358	709.9	6048	6377.44	84.9602	4519.46	1769.4	114.49	90.337
709.8	391.99	456.414	-10.6781	437.318	-8.0688	5.46087	-10.3301	709.8	5477.7	6233.78	86.2517	4328.26	1824.81	115.418	91.5443
709.7	360.5	436.414	-10.6474	418.148	-8.06999	4.69606	-10.3022	709.7	5606.6	6090.95	87.5432	4139.86	1877.77	116.353	92.7537
709.6	339.85	416.652	-10.6167	399.171	-8.07063	3.97548	-10.2743	709.6	5451.8	5948.84	88.8347	3954.51	1927.98	117.294	93.9648
709.5	381.75	397.207	-10.5861	380.467	-8.07069	3.29801	-10.2463	709.5	5719.1	5807.64	90.1261	3772.87	1974.97	118.241	95.1778
709.4	359.94	378.113	-10.5554	362.074	-8.0702	2.66119	-10.2183	709.4	5200.8	5667.23	91.4176	3595.22	2018.4	119.195	96.3926
709.3	361.32	359.405	-10.5247	344.028	-8.0692	2.0627	-10.1903	709.3	5124.1	5527.47	92.7091	3421.8	2057.92	120.154	97.6091
709.2	308.92	341.144	-10.494	326.391	-8.06765	1.5014	-10.1622	709.2	5445.6	5388.48	94.0006	3253.14	2093.14	121.12	98.8273
709.1	225.43	323.345	-10.4634	309.18	-8.06561	0.97472	-10.1341	709.1	5514.4	5250.01	95.292	3089.3	2123.77	122.091	100.047
709	268.42	306.058	-10.4327	292.448	-8.06306	0.48152	-10.106	709	4619.4	5112.13	96.5835	2930.71	2149.48	123.067	101.269
708.9	303.26	289.301	-10.402	276.214	-8.06002	0.01971	-10.0779	708.9	4765	4974.68	97.875	2777.46	2170.04	124.049	102.491
708.8	221.59	273.086	-10.3713	260.491	-8.05652	-0.41268	-10.0497	708.8	5101.8	4837.5	99.1665	2629.62	2185.26	125.037	103.716
708.7	186.7	257.452	-10.3407	245.32	-8.05254	-0.81672	-10.0215	708.7	5300.1	4700.72	100.458	2487.49	2194.96	126.03	104.942
708.6	227.14	242.392	-10.31	230.698	-8.04812	-1.19453	-9.99329	708.6	4465.1	4564.14	101.749	2350.98	2199.07	127.027	106.169
708.5	234.37	227.938	-10.2793	216.656	-8.04323	-1.5471	-9.96503	708.5	4159.7	4427.94	103.041	2220.31	2197.55	128.03	107.397
708.4	230.53	214.086	-10.2486	203.191	-8.03792	-1.87617	-9.93675	708.4	4243.7	4292.06	104.332	2095.42	2190.43	129.038	108.627
708.3	99.33	200.833	-10.218	190.303	-8.03219	-2.18332	-9.90843	708.3	4672.2	4156.51	105.624	1976.22	2177.8	130.05	109.859
708.2	177.51	188.195	-10.1873	178.008	-8.02603	-2.46947	-9.8801	708.2	4175	4021.55	106.915	1862.84	2159.82	131.067	111.091
708.1	210.82	176.154	-10.1566	166.291	-8.01948	-2.73629	-9.85173	708.1	4130.9	3887.14	108.207	1755.06	2136.68	132.089	112.325
708	163.15	164.719	-10.1259	155.161	-8.01252	-2.98463	-9.82334	708	4255.9	3753.62	109.498	1652.95	2108.66	133.115	113.56
707.9	212.05	153.875	-10.0953	144.605	-8.00517	-3.21582	-9.79492	707.9	4082.6	3621.09	110.79	1556.34	2076.02	134.146	114.796
707.8	198.82	143.606	-10.0646	134.608	-7.99745	-3.43111	-9.76648	707.8	4367.5	3489.66	112.081	1465.04	2039.09	135.18	116.033
707.7	126.59	133.913	-10.0339	125.17	-7.98935	-3.63124	-9.73801	707.7	4166.5	3359.7	113.373	1379.04	1998.24	136.219	117.271
707.6	120.33	124.769	-10.0032	116.267	-7.98089	-3.81746	-9.70952	707.6	3612.5	3231.26	114.664	1298.08	1953.81	137.262	118.51
707.5	132.41	116.17	-9.97255	107.896	-7.97207	-3.99046	-9.68101	707.5	3429.9	3104.71	115.956	1222.1	1906.22	138.309	119.751
707.4	125.34	108.093	-9.94187	100.034	-7.96289	-4.15124	-9.65247	707.4	3623	2980.2	117.247	1150.88	1855.83	139.36	120.992
707.3	163.78	100.515	-9.9112	92.6594	-7.95339	-4.30073	-9.62391	707.3	3636.3	2857.83	118.539	1084.19	1803.01	140.415	122.234
707.2	168.25	93.427	-9.88052	85.7638	-7.94354	-4.4395	-9.59532	707.2	2891.9	2737.96	119.83	1021.93	1748.19	141.473	123.478
707.1	168.5	86.8001	-9.84984	79.3191	-7.93337	-4.56848	-9.56672	707.1	3194.4	2620.61	121.122	963.841	1691.69	142.535	124.722
707	178.56	80.6221	-9.81917	73.3137	-7.92287	-4.68816	-9.53809	707	2854.7	2506.11	122.413	909.792	1633.93	143.601	125.967
706.9	132.12	74.868	-9.78849	67.7233	-7.91205	-4.79929	-9.50944	706.9	2653	2394.53	123.704	859.553	1575.24	144.671	127.213
706.8	117.43	69.5138	-9.75782	62.5246	-7.90094	-4.90254	-9.48076	706.8	2264.3	2285.94	124.996	812.902	1515.91	145.743	128.46
706.7	132.74	64.5451	-9.72714	57.7036	-7.88952	-4.99832	-9.45207	706.7	2815.9	2180.59	126.287	769.702	1456.35	146.819	129.708
706.6	101.53	59.9349	-9.69647	53.234	-7.87781	-5.08731	-9.42335	706.6	2712.7	2078.48	127.579	729.709	1396.76	147.899	130.956
706.5	89.78	55.6684	-9.66579	49.1013	-7.8658	-5.16985	-9.39462	706.5	2490.5	1979.81	128.87	692.784	1337.52	148.981	132.206
706.4	91.08	51.7223	-9.63512	45.2827	-7.8535	-5.24646	-9.36586	706.4	2492.3	1884.6	130.162	658.716	1278.85	150.067	133.456
706.3	40.9	48.0746	-9.60444	41.757	-7.84094	-5.31764	-9.33708	706.3	2152.1	1792.84	131.453	627.307	1220.94	151.156	134.707
706.2	69.32	44.7107	-9.57377	38.5095	-7.8281	-5.38365	-9.30829	706.2	2349.1	1704.71	132.745	598.423	1164.1	152.248	135.958
706.1	83.28	41.6078	-9.54309	35.5179	-7.81499	-5.44498	-9.27947	706.1	2537.5	1620.12	134.036	571.86	1108.46	153.343	137.211
706	96.36	38.7516	-9.51242	32.7684	-7.80162	-5.50185	-9.25063	706	1910.2	1539.19	135.328	547.49	1054.26	154.441	138.464
705.9	53.62	36.1229	-9.48174	30.242	-7.78799	-5.55464	-9.22178	705.9	2181.1	1461.88	136.619	525.142	1001.62	155.542	139.718
705.8	71.32	33.7037	-9.45107	27.9213	-7.77412	-5.60368	-9.19291	705.8	2150.6	1388.11	137.911	504.656	950.649	156.646	140.972
705.7	135.18	31.4815	-9.42039	25.7935	-7.75999	-5.64914	-9.16401	705.7	1890.9	1317.97	139.202	485.918	901.527	157.752	142.227
705.6	110.07	29.4384	-9.38971	23.8414	-7.74563	-5.69137	-9.1351	705.6	1139.1	1251.32	140.494	468.771	854.285	158.861	143.483
705.5	123.94	27.563	-9.35904	22.0536	-7.73102	-5.73051	-9.10617	705.5	1536.5	1188.2	141.785	453.114	809.06	159.973	144.739
705.4	52	25.8405	-9.32836	20.4156	-7.71618	-5.76681	-9.07723	705.4	1188	1128.5	143.077	438.816	765.877	161.087	145.996
705.3	137.92	24.2577	-9.29769	18.9145	-7.70112	-5.8005	-9.04826	705.3	1086.7	1072.12	144.368	425.758	724.75	162.204	147.254
705.2	95.37	22.8046	-9.26701	17.5404	-7.68582	-5.83169	-9.01928	705.2	753	1019.05	145.66	413.856	685.755	163.324	148.512
705.1	-17.07	21.4687	-9.23634	16.2809	-7.67032	-5.86062	-8.99028	705.1	1040.1	969.12	146.951	402.995	648.847	164.446	149.77
705	96.64	20.2415	-9.20566	15.1277	-7.65459	-5.88736	-8.96127	705	455.2	922.305	148.243	393.102	614.066	165.57	151.03
704.9	68.75	19.1125	-9.17499	14.0705	-7.63865	-5.9121	-8.93223	704.9	442.8	878.467	149.534	384.085	581.367	166.697	152.29
704.8	28.72	18.0726	-9.14431	13.1003	-7.62251	-5.93499	-8.90319	704.8	522.3	837.469	150.826	375.862	550.699	167.826	153.55
704.7	98.9	17.1149	-9.11364	12.2103	-7.60615	-5.95608	-8.87412	704.7	224.2	799.247	152.117	368.373	522.056	168.957	154.811
704.6	58.73	16.2308	-9.08296	11.3921	-7.58961	-5.97556	-8.84504	704.6	57.3	763.635	153.409	361.542	495.349	170.09	156.072
704.5	54.81	15.4146	-9.05229	10.64	-7.57286	-5.99345	-8.81595	704.5	154.7	730.557	154.7	355.318	470.551	171.226	157.334
--	--	--	--	--	--	--	--
--	--	--	--	--	--	--	--
--	--	--	--	--	--	--	--
--	--	--	--	--	--	--	--
--	--	--	--	--	--	--	--
--	--	--	--	--	--	--	--
--	--	--	--	--	--	--	--
--	--	--	--	--	--	--	--
--	--	--	--	--	--	--	--
--	--	--	--	--	--	--	--
--	--	--	--	--	--	--	--
--	--	--	--	--	--	--	--
--	--	--	--	--	--	--	--
--	--	--	--	--	--	--	--
--	--	--	--	--	--	--	--
--	--	--	--	--	--	--	--
--	--	--	--	--	--	--	--
--	--	--	--	--	--	--	--
--	--	--	--	--	--	--	--
--	--	--	--	--	--	--	--
--	--	--	--	--	--	--	--
--	--	--	--	--	--	--	--
--	--	--	--	--	--	--	--
--	--	--	--	--	--	--	--
--	--	--	--	--	--	--	--
--	--	--	--	--	--	--	--
--	--	--	--	--	--	--	--
--	--	--	--	--	--	--	--
--	--	--	--	--	--	--	--
--	--	--	--	--	--	--	--
--	--	--	--	--	--	--	--
--	--	--	--	--	--	--	--
--	--	--	--	--	--	--	--

## Sheet: Figure 2c-C 1s
NiFe-LDH@cp					SU-NiFe-LDH(TA)@cp
297.9	409.8	410.705	409.8	410.705	293	6104.1	6171.73	6111.99	6136.2	6140.07	6119.43
297.8	440.24	410.719	409.8	410.719	292.9	6147.64	6173.68	6111.99	6136.81	6141.2	6119.66
297.7	429.112	410.701	409.767	410.701	292.8	6163.02	6175.69	6111.96	6137.4	6142.36	6119.86
297.6	416.202	410.695	409.747	410.695	292.7	6088.39	6177.8	6111.91	6137.99	6143.58	6120.05
297.5	431.621	410.703	409.74	410.703	292.6	6232.16	6180.1	6111.93	6138.68	6144.96	6120.33
297.4	422.981	410.695	409.716	410.695	292.5	6027.75	6182.4	6111.82	6139.26	6146.31	6120.48
297.3	404.902	410.696	409.702	410.696	292.4	6108.47	6185.06	6111.9	6140.06	6147.96	6120.83
297.2	442.605	410.718	409.707	410.718	292.3	6045.4	6187.81	6111.9	6140.81	6149.67	6121.13
297.1	450.556	410.699	409.672	410.699	292.2	6356.18	6190.82	6111.97	6141.65	6151.6	6121.5
297	376.783	410.672	409.628	410.672	292.1	6282.51	6193.77	6111.74	6142.24	6153.42	6121.59
296.9	403.013	410.725	409.663	410.725	292	6178.28	6197.08	6111.57	6142.92	6155.54	6121.77
296.8	427.015	410.75	409.67	410.75	291.9	6163.55	6200.82	6111.51	6143.74	6158.05	6122.06
296.7	426.531	410.749	409.652	410.749	291.8	6191.93	6204.98	6111.46	6144.61	6160.92	6122.38
296.6	429.828	410.75	409.634	410.75	291.7	6263.89	6209.62	6111.39	6145.49	6164.2	6122.7
296.5	413.677	410.748	409.612	410.748	291.6	6189.11	6214.81	6111.24	6146.34	6167.98	6122.97
296.4	413.758	410.763	409.607	410.763	291.5	6193.9	6220.85	6111.17	6147.31	6172.54	6123.34
296.3	350.992	410.779	409.603	410.779	291.4	6314.5	6227.85	6111.09	6148.33	6177.98	6123.72
296.2	403.457	410.863	409.666	410.863	291.3	6292.09	6235.93	6110.9	6149.28	6184.43	6124.02
296.1	372.269	410.891	409.673	410.891	291.2	5959.75	6245.51	6110.73	6150.3	6192.3	6124.37
296	390.612	410.953	409.713	410.953	291.1	6011.76	6257.24	6110.87	6151.69	6202.23	6125.06
295.9	415.258	410.996	409.733	410.996	291	6080.32	6271.18	6110.97	6153.1	6214.27	6125.74
295.8	399.784	411.013	409.727	411.013	290.9	6093.23	6287.79	6110.99	6154.5	6228.89	6126.39
295.7	424.614	411.048	409.738	411.048	290.8	6125.44	6307.69	6111.01	6155.96	6246.68	6127.07
295.6	403.814	411.056	409.722	411.056	290.7	6264.17	6331.49	6111	6157.46	6268.27	6127.76
295.5	423.409	411.088	409.728	411.088	290.6	6230.29	6359.84	6110.85	6158.9	6294.28	6128.37
295.4	386.138	411.099	409.714	411.099	290.5	6303.32	6393.66	6110.74	6160.47	6325.62	6129.06
295.3	396.186	411.151	409.739	411.151	290.4	6259.57	6433.67	6110.56	6162.05	6363.01	6129.73
295.2	344.486	411.193	409.753	411.193	290.3	6245.73	6480.85	6110.42	6163.77	6407.41	6130.51
295.1	406.367	411.291	409.824	411.291	290.2	6349.2	6536	6110.29	6165.6	6459.61	6131.37
295	350.904	411.324	409.827	411.324	290.1	6515.37	6599.85	6110.07	6167.44	6520.34	6132.21
294.9	414.878	411.418	409.891	411.418	290	6760.61	6673.08	6109.69	6169.24	6590.24	6132.97
294.8	379.924	411.443	409.885	411.443	289.9	6985.66	6756.2	6109.07	6170.94	6669.82	6133.59
294.7	412.677	411.507	409.917	411.507	289.8	6803.9	6849.68	6108.25	6172.56	6759.52	6134.09
294.6	361.405	411.537	409.914	411.537	289.7	6963.85	6954.05	6107.59	6174.51	6859.85	6134.88
294.5	396.431	411.623	409.966	411.623	289.6	7295.37	7068.98	6106.78	6176.45	6970.46	6135.63
294.4	433.045	411.672	409.981	411.672	289.5	7554.23	7193.84	6105.66	6178.26	7090.69	6136.22
294.3	446.815	411.683	409.956	411.683	289.4	7728.48	7327.93	6104.3	6180.01	7219.81	6136.7
294.2	417.627	411.681	409.917	411.681	289.3	7576.74	7470.12	6102.77	6181.8	7356.67	6137.2
294.1	416.679	411.711	409.908	411.711	289.2	7743.44	7619.09	6101.38	6183.94	7499.88	6138.03
294	407.003	411.744	409.901	411.744	289.1	7926.79	7772.59	6099.84	6186.17	7647.17	6138.92
293.9	372.993	411.788	409.904	411.788	289	8018.55	7928.1	6098.11	6188.49	7795.96	6139.88
293.8	344.262	411.87	409.944	411.87	288.9	8377.49	8082.89	6096.31	6191.01	7943.45	6141.04
293.7	382.381	411.984	410.014	411.984	288.8	8485.96	8233.5	6094.16	6193.5	8086.12	6142.2
293.6	369.796	412.059	410.044	412.059	288.7	8345.6	8376.65	6091.9	6196.23	8220.59	6143.64
293.5	416.555	412.149	410.087	412.149	288.6	8634.47	8508.99	6089.78	6199.47	8343.4	6145.69
293.4	389.672	412.191	410.08	412.191	288.5	8821.71	8626.38	6087.39	6202.86	8450.22	6148.07
293.3	401.02	412.263	410.102	412.263	288.4	8761.01	8725.39	6084.81	6206.53	8537.4	6151.08
293.2	404.37	412.325	410.112	412.325	288.3	8951.31	8803.24	6082.29	6210.77	8601.78	6155.27
293.1	365.35	412.385	410.118	412.385	288.2	8982.4	8857.55	6079.59	6215.4	8640.4	6160.93
293	385.778	412.489	410.166	412.489	288.1	8918.94	8887.61	6076.85	6220.63	8651.65	6169.03
292.9	402.517	412.573	410.192	412.573	288	8706.4	8894.28	6074.18	6226.65	8634.98	6180.99
292.8	384.114	412.642	410.201	412.642	287.9	8874.09	8880.41	6071.69	6233.69	8591.17	6198.94
292.7	412.669	412.733	410.229	412.733	287.8	8716.96	8850.48	6069.06	6241.52	8521.62	6225.45
292.6	372.049	412.795	410.226	412.795	287.7	8693.55	8811.78	6066.56	6250.6	8429.4	6264.91
292.5	358.287	412.904	410.267	412.904	287.6	8477.44	8773.25	6064.09	6261.07	8317.7	6322.65
292.4	395.906	413.03	410.323	413.03	287.5	8649.23	8745.96	6061.81	6273.42	8190.5	6405.66
292.3	362.109	413.118	410.338	413.118	287.4	8566.63	8741.83	6059.38	6287.81	8051.3	6521.48
292.2	359.684	413.246	410.39	413.246	287.3	8829	8774.09	6057.02	6305.22	7904.11	6678.79
292.1	376.09	413.38	410.445	413.38	287.2	8626.43	8854.97	6054.4	6326.45	7752.25	6885.07
292	351.144	413.5	410.481	413.5	287.1	8691.57	8995.84	6051.98	6353.66	7599.31	7146.84
291.9	363.317	413.649	410.545	413.649	287	8831.95	9204.12	6049.49	6389.09	7448	7466.02
291.8	393.794	413.79	410.596	413.79	286.9	9197.14	9482.7	6046.88	6436.28	7300.73	7839.44
291.7	314.386	413.902	410.614	413.902	286.8	9847.01	9828.59	6043.91	6500.09	7159.38	8256.94
291.6	374.318	414.103	410.717	414.103	286.7	10009.6	10232.3	6040.32	6587.11	7025.35	8700.5
291.5	410.336	414.245	410.756	414.245	286.6	10787.9	10679.5	6036.59	6706.94	6900.26	9145.49
291.4	421.557	414.353	410.757	414.353	286.5	11195.3	11149.4	6032.11	6870.45	6784.37	9558.81
291.3	427.739	414.453	410.745	414.453	286.4	11319.7	11619.4	6027.25	7091.91	6678.49	9903.5
291.2	379.516	414.553	410.727	414.553	286.3	11724.3	12067.9	6022.26	7387.59	6582.98	10141.9
291.1	408.043	414.709	410.76	414.709	286.2	12508	12480.8	6016.89	7774.44	6497.44	10242.7
291	396.403	414.841	410.763	414.841	286.1	12470.5	12859.8	6010.78	8269.69	6421.05	10190.6
290.9	338.988	414.993	410.779	414.993	286	13075.8	13227.2	6004.69	8889.59	6354.01	9993.04
290.8	418.579	415.212	410.856	415.212	285.9	13984.9	13618.8	5998.03	9644.91	6295.01	9674.94
290.7	375.582	415.354	410.848	415.354	285.8	14768.4	14074.2	5990.51	10540	6242.95	9272.28
290.6	339.084	415.549	410.885	415.549	285.7	15233.7	14626.2	5982.24	11570	6197.12	8823.57
290.5	352.409	415.793	410.962	415.793	285.6	15838.6	15293	5973.53	12719.6	6156.95	8363.53
290.4	391.829	416.031	411.025	416.031	285.5	16859.7	16072.4	5964.23	13958.9	6121.51	7920.49
290.3	384.446	416.236	411.046	416.236	285.4	17512.4	16940.7	5953.97	15244.2	6089.64	7514.81
290.2	418.635	416.459	411.074	416.459	285.3	18240.4	17853.6	5943.09	16519.1	6060.97	7159.77
290.1	415.194	416.658	411.066	416.658	285.2	19050	18747.3	5931.5	17714.4	6034.81	6861.09
290	418.607	416.872	411.062	416.872	285.1	19494.2	19543.9	5919.15	18753.5	6010.51	6618.21
289.9	393.886	417.095	411.054	417.095	285	19847.8	20158.3	5906.36	19556.2	5987.93	6426.9
289.8	376.291	417.358	411.072	417.358	284.9	20410.9	20511.1	5893.23	20050.8	5966.75	6279.95
289.7	419.172	417.656	411.11	417.656	284.8	20530.1	20543	5879.55	20186.9	5946.44	6168.81
289.6	422.545	417.925	411.101	417.925	284.7	20324.8	20230.6	5865.75	19949.3	5927.12	6085.67
289.5	408.643	418.207	411.089	418.207	284.6	19254.9	19589.6	5852.14	19361.5	5908.88	6023.51
289.4	445.61	418.524	411.091	418.524	284.5	18316.3	18670.5	5839.51	18480	5892.33	5977.17
289.3	444.214	418.822	411.054	418.822	284.4	17492.7	17542.9	5827.76	17379.3	5877.21	5941.91
289.2	417.779	419.145	411.019	419.145	284.3	16042.3	16283.3	5816.77	16139.3	5863.3	5914.26
289.1	460.916	419.521	411.011	419.521	284.2	14750.6	14966.5	5807.14	14837.1	5851.1	5892.46
289	491.044	419.878	410.958	419.878	284.1	13661	13656.2	5798.72	13538.4	5840.4	5874.81
288.9	501.645	420.234	410.872	420.234	284	11976.2	12405.9	5791.31	12297.5	5830.94	5860.11
288.8	426.931	420.611	410.774	420.611	283.9	11304.2	11256	5785.48	11155.4	5823.25	5848.29
288.7	474.246	421.105	410.757	421.105	283.8	10212.2	10231.7	5780.29	10137.9	5816.35	5838.02
288.6	527.207	421.589	410.689	421.589	283.7	8990.9	9347.29	5776.11	9259.46	5810.6	5829.45
288.5	472.469	422.061	410.564	422.061	283.6	8491.28	8604.76	5773.08	8522.27	5806.11	5822.55
288.4	487.463	422.641	410.497	422.641	283.5	8052.71	7997.4	5770.52	7919.72	5802.19	5816.54
288.3	484.534	423.261	410.415	423.261	283.4	7316.56	7512.64	5768.37	7439.32	5798.77	5811.29
288.2	474.634	423.945	410.335	423.945	283.3	7006.48	7134.61	5766.91	7065.28	5796.12	5807.04
288.1	491.248	424.71	410.266	424.71	283.2	6877.78	6845.44	5765.75	6779.77	5793.83	5803.34
288	467.759	425.535	410.179	425.535	283.1	6606.54	6627.59	5764.7	6565.28	5791.72	5799.99
287.9	447.447	426.473	410.117	426.473	283	6288.02	6465.63	5763.91	6406.41	5789.93	5797.1
287.8	410.168	427.532	410.077	427.532	282.9	6525.59	6346.12	5763.41	6289.77	5788.49	5794.69
287.7	466.771	428.744	410.077	428.744	282.8	6223.98	6257.55	5762.69	6203.85	5786.88	5792.21
287.6	456.783	430.025	410.016	430.025	282.7	6301.38	6191.77	5762.26	6140.54	5785.6	5790.16
287.5	426.911	431.465	409.966	431.465	282.6	6236.19	6141.89	5761.75	6092.95	5784.28	5788.16
287.4	461.517	433.111	409.948	433.111	282.5	5931.48	6103.3	5761.31	6056.49	5783.07	5786.34
287.3	407.191	434.927	409.892	434.927	282.4	5860.82	6072.83	5761.15	6028.03	5782.19	5784.91
287.2	452.801	437.054	409.895	437.054	282.3	5791.1	6047.95	5761.05	6005.01	5781.4	5783.64
287.1	459.032	439.456	409.849	439.456	282.2	5970.7	6027.07	5761.02	5985.89	5780.72	5782.52
287	424.954	442.288	409.796	442.288	282.1	5962.77	6008.9	5760.83	5969.36	5779.89	5781.31
286.9	403.269	445.777	409.78	445.777	282	5919.78	5992.91	5760.64	5954.91	5779.1	5780.17
286.8	465.942	450.22	409.787	450.22	281.9	5804.09	5978.66	5760.49	5942.11	5778.38	5779.14
286.7	457.683	456.029	409.727	456.029	281.8	5691.92	5965.91	5760.44	5930.73	5777.8	5778.27
286.6	474.846	464.099	409.675	464.099	281.7	5575.31	5954.42	5760.51	5920.53	5777.34	5777.56
286.5	493.349	475.659	409.606	475.659	281.6	5841.92	5944.03	5760.68	5911.36	5777.02	5777.02
286.4	531.261	492.57	409.516	492.57	281.5	5875.68	5934.26	5760.61	5902.74	5776.47	5776.26
286.3	589.364	517.422	409.385	517.422	281.4	5710.01	5925.22	5760.5	5894.79	5775.9	5775.52
286.2	575.594	553.622	409.192	553.622	281.3	5763.93	5917.02	5760.55	5887.63	5775.51	5774.97
286.1	642.737	605.499	409.013	605.499	281.2	5447.81	5909.38	5760.54	5880.97	5775.09	5774.4
286	695.67	677.719	408.762	677.719	281.1	5676.35	5902.59	5760.84	5875.12	5774.98	5774.16
285.9	761.188	775.058	408.454	775.058	281	5791.38	5896.09	5760.92	5869.5	5774.68	5773.74
285.8	927.855	901.454	408.075	901.454	280.9	5488.2	5889.93	5760.89	5864.19	5774.28	5773.24
285.7	1008.34	1058.85	407.517	1058.85	280.8	5895.79	5884.47	5761.15	5859.53	5774.18	5773.05
285.6	1128.71	1246.55	406.872	1246.55	280.7	5716.18	5879	5761.02	5854.83	5773.71	5772.49
285.5	1309.54	1459.68	406.097	1459.68	280.6	5695.07	5874.05	5761.06	5850.61	5773.43	5772.14
285.4	1582.16	1688.76	405.127	1688.76
285.3	1880.33	1919.55	403.864	1919.55
285.2	2105.91	2133.51	402.279	2133.51
285.1	2293.83	2309.4	400.45	2309.4
285	2351.02	2425.49	398.417	2425.49
284.9	2377.18	2464.95	396.32	2464.95
284.8	2561	2421.26	394.194	2421.26
284.7	2359.8	2300.86	391.868	2300.86
284.6	2245.82	2121.05	389.755	2121.05
284.5	1939.2	1903.45	387.762	1903.45
284.4	1771.52	1669.73	386.096	1669.73
284.3	1556.06	1438.19	384.609	1438.19
284.2	1299.12	1223.1	383.351	1223.1
284.1	1093.74	1033.75	382.368	1033.75
284	878.259	874.983	381.604	874.983
283.9	740.596	747.676	381.071	747.676
283.8	646.315	649.642	380.685	649.642
283.7	574.082	576.905	380.4	576.905
283.6	545.994	524.635	380.192	524.635
283.5	476.751	488.051	380.014	488.051
283.4	458.575	462.965	379.91	462.965
283.3	409.852	445.88	379.826	445.88
283.2	407.255	434.22	379.794	434.22
283.1	357.543	426.068	379.764	426.068
283	399.972	420.22	379.788	420.22
282.9	402.449	415.764	379.766	415.764
282.8	412.405	412.233	379.742	412.233
282.7	410.144	409.315	379.707	409.315
282.6	390.544	406.834	379.674	406.834
282.5	313.689	404.697	379.663	404.697
282.4	379.376	402.897	379.733	402.897
282.3	368.924	401.233	379.734	401.233
282.2	367.335	399.755	379.745	399.755
282.1	388.391	398.426	379.759	398.426
282	390.792	397.205	379.75	397.205
281.9	321.605	396.094	379.738	396.094
281.8	364.658	395.156	379.8	395.156
281.7	416.022	394.261	379.816	394.261
281.6	365.09	393.388	379.777	393.388
281.5	349.956	392.639	379.793	392.639
281.4	407.623	391.969	379.825	391.969
281.3	408.848	391.292	379.795	391.292
281.2	384.338	390.664	379.764	390.664
281.1	368.551	390.108	379.759	390.108
281	359.924	389.608	379.771	389.608
280.9	376.539	389.155	379.793	389.155
280.8	423.577	388.717	379.796	388.717
280.7	388.243	388.259	379.749	388.259
280.6	379.74	387.866	379.74	387.866

## Sheet: Figure 2d-O 1s
NiFe-LDH@cp							SU-NiFe-LDH(TA)@cp
536	440.286	472.38	440.286	461.494	445.678	445.78	536	8887.18	9682.64	8887.18	9339.47	8929.07	9188.45
535.9	442.747	474.019	440.286	462.345	445.946	446.3	535.9	8880.54	9718.67	8887.18	9357.34	8932.25	9203.42
535.8	513.776	475.848	440.284	463.245	446.232	446.938	535.8	8636.48	9757.3	8887.19	9376.31	8935.82	9219.54
535.7	480.192	477.846	440.217	464.137	446.476	447.666	535.7	8757.51	9798.98	8887.42	9396.64	8940.05	9237.12
535.6	441.006	480.164	440.181	465.121	446.776	448.629	535.6	8976.79	9843.72	8887.53	9418.14	8944.68	9255.98
535.5	447.749	482.87	440.18	466.206	447.138	449.887	535.5	8617.97	9891.73	8887.45	9440.78	8949.69	9276.17
535.4	477.391	486.006	440.174	467.356	447.525	451.473	535.4	8723.3	9944	8887.7	9465.22	8955.74	9298.43
535.3	523.92	489.649	440.14	468.559	447.919	453.451	535.3	8850.68	10000.6	8887.85	9491.19	8962.54	9322.59
535.2	469.698	493.891	440.064	469.804	448.309	455.906	535.2	8592.88	10062.2	8887.89	9518.79	8970.23	9348.92
535.1	478.762	498.954	440.037	471.193	448.79	459.045	535.1	8894.65	10129.9	8888.16	9548.55	8979.42	9378.21
535	483.373	504.914	440.002	472.674	449.311	462.933	535	9244.8	10204.2	8888.15	9580.1	8989.95	9410.49
534.9	505.122	511.93	439.963	474.264	449.882	467.709	534.9	9492	10287	8887.82	9613.63	9002.4	9446.57
534.8	461.044	520.144	439.904	475.959	450.495	473.497	534.8	9338.7	10380.7	8887.27	9649.47	9018.04	9487.74
534.7	500.66	529.758	439.885	477.829	451.218	480.481	534.7	9581.91	10490.1	8886.85	9688.19	9039.54	9536.04
534.6	509.024	540.85	439.83	479.815	451.984	488.711	534.6	10019	10622.1	8886.22	9729.77	9071.11	9593.68
534.5	485.014	553.554	439.767	481.959	452.833	498.297	534.5	10606	10789	8885.18	9774.3	9121.09	9664
534.4	507.423	567.996	439.727	484.31	453.81	509.329	534.4	10804.8	11011.1	8883.6	9822.02	9204.29	9752.01
534.3	504.672	584.19	439.665	486.849	454.889	521.783	534.3	11430.4	11320.4	8881.84	9873.77	9345.03	9865.26
534.2	556.463	602.133	439.606	489.619	456.113	535.614	534.2	12087.5	11760.3	8879.5	9929.55	9576.86	10012.9
534.1	503.701	621.737	439.501	492.603	457.464	550.672	534.1	12949.5	12387.4	8876.56	9990	9942.46	10208
534	470.988	642.95	439.443	495.925	459.074	566.837	534	13910.7	13261.2	8872.82	10055.5	10484.5	10466.8
533.9	561.014	665.593	439.414	499.608	460.989	583.825	533.9	14923.6	14434.4	8868.2	10127	11233.8	10810
533.8	487.865	689.364	439.304	503.592	463.202	601.179	533.8	16398.9	15934.1	8862.65	10205.4	12190.8	11263.2
533.7	538.645	714.19	439.26	508.084	466.037	618.591	533.7	16975.2	17741.1	8855.73	10291.9	13306.3	11854.4
533.6	523.049	739.881	439.171	513.061	469.7	635.461	533.6	18941.9	19787.6	8848.29	10389.5	14477.1	12617.5
533.5	641.297	766.561	439.095	518.698	474.79	651.261	533.5	20776.2	21945.6	8839.03	10500	15539.2	13584.5
533.4	710.674	794.605	438.912	525.059	482.099	665.271	533.4	22949.8	24056.4	8828.08	10628.4	16295.6	14788.7
533.3	670.688	825.188	438.666	532.468	493.131	676.921	533.3	24942.7	25975.5	8815.13	10781.6	16564.3	16259.9
533.2	692.447	860.407	438.456	541.451	510.158	685.71	533.2	26575.1	27655.6	8800.34	10970.6	16268.1	18017.5
533.1	751.04	903.513	438.226	552.644	536.219	691.103	533.1	29207.2	29201.8	8784.03	11212.5	15484.2	20073.2
533	884.904	959.122	437.943	567.054	575.223	692.732	533	31994.1	30809.7	8765.3	11530	14394.1	22416.1
532.9	902.961	1033.32	437.539	586.211	631.773	690.416	532.9	34047.4	32685.3	8743.99	11957.9	13195.3	25020.1
532.8	1003.78	1133.52	437.118	612.584	710.798	684.372	532.8	37029.8	34990.2	8720.78	12545.2	12048.9	27837.7
532.7	1135.84	1267.1	436.606	649.394	816.057	674.861	532.7	39190.1	37816.4	8694.82	13354.8	11060.9	30790.3
532.6	1392.91	1441.08	435.973	701.208	949.489	662.332	532.6	41891.6	41200.9	8666.85	14472.3	10278.6	33783.8
532.5	1624.19	1660.04	435.108	773.774	1109.2	647.274	532.5	45245	45121.3	8636.38	15999.2	9702.28	36692.6
532.4	1861.66	1925.85	434.032	874.474	1289.12	630.323	532.4	48090.8	49530.1	8602.8	18057.6	9300.34	39377.8
532.3	1967.11	2236.52	432.741	1011.94	1477.98	612.071	532.3	52126	54370.6	8566.58	20785.7	9029.77	41688.3
532.2	2423.67	2585.15	431.353	1195.38	1659.26	593.228	532.2	57549.1	59580.4	8526.63	24319.8	8847.38	43466.6
532.1	2966.36	2960.94	429.551	1433.74	1812.33	573.962	532.1	61455	65126	8481.66	28794.4	8717.57	44577.4
532	3242.37	3349.49	427.257	1734.27	1915.08	554.651	532	67783.7	70986.9	8433.08	34309.8	8617.97	44925.3
531.9	3841.17	3738.3	424.711	2101.92	1949.92	535.882	531.9	73334.4	77170.7	8378.64	40922.2	8531.34	44474.4
531.8	4366.45	4120.38	421.621	2536.59	1909.4	517.629	531.8	79802.1	83694.3	8319.06	48623.6	8449.83	43259
531.7	4807.67	4496.31	418.053	3031.49	1800.75	500.17	531.7	87640.2	90536.1	8253.5	57299.8	8368.08	41375.2
531.6	5603.91	4870.94	414.083	3573.54	1641.88	483.685	531.6	95851	97628.5	8180.68	66751.7	8282.48	38955.7
531.5	5711.64	5243.66	409.389	4140.01	1454.52	467.918	531.5	103239	104794	8100.27	76646.5	8191.53	36156.5
531.4	6299.02	5606.18	404.593	4702.21	1259.68	453.474	531.4	110974	111758	8013.01	86558.6	8095.35	33129.9
531.3	6531.54	5938.03	399.262	5223.44	1073.25	439.858	531.3	117818	118130	7918.57	95960.1	7993.26	30014
531.2	6414.67	6208.99	393.715	5661.97	907.141	427.309	531.2	123367	123414	7817.77	104230	7885.82	26934.7
531.1	6509.31	6383.84	388.27	5976.71	767.648	416.016	531.1	126479	127074	7711.79	110736	7774.03	23987.9
531	6437.34	6428.44	382.733	6131.89	656.357	405.664	531	128741	128589	7602.85	114881	7659.99	21253.7
530.9	6304.3	6321.59	377.257	6108.35	571.491	396.265	530.9	129013	127583	7491.74	116241	7544.38	18780.9
530.8	5953.4	6061.33	371.897	5908.23	509.148	387.739	530.8	125099	123922	7380.28	114657	7428.92	16597.5
530.7	5433.41	5666.6	366.848	5555.32	464.821	380.16	530.7	119584	117783	7272.31	110293	7317.39	14717
530.6	5048.86	5169.58	362.266	5086.6	433.955	373.565	530.6	111986	109579	7169.3	103576	7211.18	13129.9
530.5	4347.6	4608.96	358.027	4544.8	412.484	367.734	530.5	101956	99893.6	7073.15	95109.1	7112.18	11818.6
530.4	3853.44	4022.28	354.418	3970.64	397.606	362.866	530.4	90455.9	89337.4	6986.13	85531.7	7022.57	10755.4
530.3	3550.97	3442.06	351.254	3398.92	386.946	358.703	530.3	80163	78482.4	6909.57	75449.6	6943.67	9908.19
530.2	2992.63	2895.46	348.36	2858.28	378.887	355.014	530.2	68784.2	67839.9	6842.38	65407.4	6874.36	9242.9
530.1	2740.42	2401.22	345.968	2368.43	372.743	351.983	530.1	58239.5	57798.2	6785.57	55826.3	6815.62	8727.41
530	2115.46	1971.28	343.803	1941.89	367.699	349.296	530	49333.3	48660.1	6738.37	47037.9	6766.67	8332.35
529.9	1995.99	1610.31	342.2	1583.67	363.775	347.264	529.9	40937.9	40601.1	6699.31	39242.9	6725.99	8030.78
529.8	1758.98	1316.5	340.704	1292.17	360.334	345.406	529.8	33751.9	33699.5	6667.9	32540.9	6693.1	7801.32
529.7	1427.39	1084.89	339.422	1062.54	357.384	343.815	529.7	28120.8	27960	6643.06	26952.7	6666.9	7626.48
529.6	1384.55	907.197	338.438	886.566	354.943	342.562	529.6	23356.4	23305	6623.36	22414	6645.95	7491.77
529.5	1333.49	774.134	337.491	755.024	352.714	341.379	529.5	20448.7	19625.5	6608.01	18825.2	6629.45	7386.84
529.4	1104.52	676.395	336.591	658.636	350.674	340.267	529.4	17614.7	16777.9	6595.32	16050.1	6615.68	7302.78
529.3	1085.26	605.747	335.896	589.197	348.961	339.38	529.3	15159.3	14615.5	6585.21	13946.9	6604.58	7234.4
529.2	1011.14	555.003	335.218	539.54	347.372	338.528	529.2	13551.9	13000.9	6577.35	12382	6595.79	7177.81
529.1	872.049	518.487	334.607	504.006	345.939	337.756	529.1	12513.8	11806.7	6570.95	11230.4	6588.54	7129.69
529	843.717	492.003	334.121	478.412	344.712	337.121	529	11508.8	10928.6	6565.5	10389.5	6582.29	7087.84
528.9	773.82	472.301	333.66	459.518	343.579	336.523	528.9	10750.3	10281	6560.96	9774.88	6577.01	7051.02
528.8	800.92	457.223	333.262	445.179	342.57	335.997	528.8	10113.1	9798.01	6557.12	9321.63	6572.47	7018.15
528.7	646.969	445.221	332.839	433.853	341.591	335.454	528.7	9461.84	9431.54	6553.86	8982.11	6568.55	6988.6
528.6	565.666	435.47	332.555	424.723	340.799	335.058	528.6	9053.35	9146.13	6551.19	8721.32	6565.27	6961.92
528.5	603.381	427.288	332.344	417.111	340.122	334.742	528.5	9061.08	8917.45	6548.9	8515.23	6562.4	6937.62
528.4	528.872	420.157	332.099	410.506	339.45	334.398	528.4	8258.18	8728.27	6546.59	8346.87	6559.56	6915.04
528.3	473.179	413.917	331.921	404.753	338.878	334.128	528.3	8062.73	8568.08	6545.02	8205.93	6557.48	6894.73
528.2	448.78	408.389	331.793	399.675	338.387	333.913	528.2	8127.43	8429.12	6543.63	8084.79	6555.6	6875.99
528.1	398.349	403.422	331.687	395.125	337.946	333.725	528.1	7549.14	8306.06	6542.18	7978.29	6553.7	6858.42
528	479.042	398.962	331.627	391.053	337.575	333.587	528	7406.11	8196.35	6541.26	7883.98	6552.35	6842.53
527.9	344.788	394.825	331.493	387.278	337.154	333.38	527.9	7660.41	8097.25	6540.46	7799.23	6551.15	6827.79
527.8	410.224	391.155	331.481	383.945	336.874	333.299	527.8	7435.61	8006.72	6539.44	7722.1	6549.74	6813.75
527.7	415.286	387.735	331.41	380.84	336.553	333.162	527.7	7203.69	7924.12	6538.61	7652.01	6548.56	6800.77
527.6	393.067	384.581	331.334	377.981	336.245	333.024	527.6	7181.03	7848.4	6538	7588.02	6547.6	6788.78
527.5	383.613	381.694	331.279	375.37	335.971	332.909	527.5	7051.86	7778.7	6537.41	7529.31	6546.69	6777.54
527.4	354.482	379.034	331.231	372.97	335.721	332.806	527.4	6990.22	7714.45	6536.94	7475.37	6545.9	6767.06
527.3	436.405	376.596	331.21	370.775	335.51	332.732	527.3	7056.91	7655.01	6536.53	7425.61	6545.19	6757.25
527.2	335.984	374.264	331.115	368.672	335.236	332.586	527.2	7207.94	7599.85	6536.05	7379.57	6544.44	6747.94
527.1	345.258	372.181	331.111	366.805	335.064	332.534	527.1	6605.91	7548.43	6535.43	7336.74	6543.55	6739
527	337.555	370.238	331.098	365.065	334.893	332.475	527	6732.63	7501.13	6535.37	7297.54	6543.23	6731.09
526.9	399.17	368.434	331.092	363.454	334.739	332.426	526.9	6887.12	7456.94	6535.19	7260.99	6542.81	6723.51
526.8	373.86	366.694	331.031	361.896	334.537	332.322	526.8	6902	7415.51	6534.86	7226.8	6542.26	6716.19
526.7	389.196	365.089	330.992	360.462	334.366	332.244	526.7	7000.67	7376.78	6534.53	7194.9	6541.7	6709.23
526.6	417.937	363.569	330.939	359.105	334.189	332.154	526.6	6724.64	7340.39	6534.1	7164.99	6541.06	6702.54
526.5	297.009	362.117	330.86	357.807	333.992	332.039	526.5	6626.95	7306.52	6533.93	7137.25	6540.68	6696.44
526.4	360.934	360.859	330.891	356.695	333.911	332.035	526.4	6738.71	7274.81	6533.84	7111.36	6540.4	6690.72
526.3	405.462	359.62	330.864	355.595	333.778	331.974	526.3	6514.78	7244.88	6533.65	7086.96	6540.03	6685.19
526.2	401.981	358.414	330.796	354.521	333.61	331.875	526.2	6497.89	7216.92	6533.67	7064.26	6539.87	6680.13
526.1	330.732	357.276	330.732	353.509	333.45	331.78	526.1	6515.93	7190.58	6533.7	7042.92	6539.73	6675.34
							526	6889.86	7165.74	6533.72	7022.83	6539.59	6670.76

## Sheet: Figure 3a
x	y	x	y	x	y
1.823	0.4246	1.543	0.436	1.523	0.4447
1.822	0.4228	1.542	0.4352	1.522	0.4445
1.821	0.4209	1.541	0.4283	1.521	0.4443
1.82	0.4189	1.54	0.4154	1.52	0.4441
1.819	0.4176	1.539	0.4024	1.519	0.4439
1.818	0.416	1.538	0.3942	1.518	0.4437
1.817	0.4142	1.537	0.3856	1.517	0.4435
1.816	0.4128	1.536	0.3761	1.516	0.4433
1.815	0.4112	1.535	0.3664	1.515	0.4431
1.814	0.4094	1.534	0.3613	1.514	0.4429
1.813	0.408	1.533	0.354	1.513	0.4427
1.812	0.4065	1.532	0.346	1.512	0.4425
1.811	0.405	1.531	0.3369	1.511	0.4423
1.81	0.4034	1.53	0.3275	1.51	0.4422
1.809	0.4023	1.529	0.3179	1.509	0.441
1.808	0.4016	1.528	0.3109	1.508	0.4261
1.807	0.4006	1.527	0.3013	1.507	0.4101
1.806	0.3987	1.526	0.2942	1.506	0.4018
1.805	0.398	1.525	0.2866	1.505	0.3869
1.804	0.3972	1.524	0.2777	1.504	0.375
1.803	0.396	1.523	0.2708	1.503	0.3615
1.802	0.3945	1.522	0.2635	1.502	0.3449
1.801	0.3933	1.521	0.256	1.501	0.3263
1.8	0.3922	1.52	0.2484	1.5	0.3106
1.799	0.3906	1.519	0.2403	1.499	0.2958
1.798	0.3893	1.518	0.2329	1.498	0.2837
1.797	0.3879	1.517	0.2249	1.497	0.2691
1.796	0.3864	1.516	0.2183	1.496	0.255
1.795	0.3851	1.515	0.2115	1.495	0.2423
1.794	0.3833	1.514	0.204	1.494	0.2322
1.793	0.3825	1.513	0.1973	1.493	0.2232
1.792	0.3815	1.512	0.1913	1.492	0.2122
1.791	0.3805	1.511	0.1846	1.491	0.2013
1.79	0.3792	1.51	0.1782	1.49	0.1916
1.789	0.3777	1.509	0.1718	1.489	0.1815
1.788	0.3765	1.508	0.1661	1.488	0.1731
1.787	0.375	1.507	0.1607	1.487	0.1639
1.786	0.3737	1.506	0.1551	1.486	0.1547
1.785	0.3724	1.505	0.1494	1.485	0.1474
1.784	0.3719	1.504	0.1443	1.484	0.1395
1.783	0.371	1.503	0.1389	1.483	0.1322
1.782	0.3695	1.502	0.1338	1.482	0.1258
1.781	0.3683	1.501	0.129	1.481	0.1193
1.78	0.3674	1.5	0.1244	1.48	0.1126
1.779	0.3661	1.499	0.1196	1.479	0.1062
1.778	0.3649	1.498	0.1151	1.478	0.1001
1.777	0.3638	1.497	0.1107	1.477	0.09511
1.776	0.3623	1.496	0.1062	1.476	0.08952
1.775	0.3608	1.495	0.102	1.475	0.08399
1.774	0.3597	1.494	0.09762	1.474	0.07919
1.773	0.3587	1.493	0.09335	1.473	0.07452
1.772	0.3573	1.492	0.08932	1.472	0.0698
1.771	0.3559	1.491	0.08535	1.471	0.06539
1.77	0.3543	1.49	0.08157	1.47	0.06162
1.769	0.3527	1.489	0.07781	1.469	0.05752
1.768	0.3512	1.488	0.07425	1.468	0.0535
1.767	0.3501	1.487	0.07074	1.467	0.04979
1.766	0.3485	1.486	0.06734	1.466	0.04633
1.765	0.3472	1.485	0.06407	1.465	0.04304
1.764	0.3458	1.484	0.06088	1.464	0.03971
1.763	0.3444	1.483	0.05777	1.463	0.0369
1.762	0.3431	1.482	0.0548	1.462	0.0342
1.761	0.3417	1.481	0.05199	1.461	0.03159
1.76	0.3408	1.48	0.04927	1.46	0.02905
1.759	0.3397	1.479	0.04661	1.459	0.02667
1.758	0.3389	1.478	0.04401	1.458	0.02446
1.757	0.3379	1.477	0.04158	1.457	0.02234
1.756	0.3364	1.476	0.03919	1.456	0.02035
1.755	0.3351	1.475	0.03687	1.455	0.01846
1.754	0.3338	1.474	0.03467	1.454	0.01666
1.753	0.3324	1.473	0.0326	1.453	0.015
1.752	0.3312	1.472	0.03063	1.452	0.01338
1.751	0.3299	1.471	0.02867	1.451	0.01188
1.75	0.3285	1.47	0.02682	1.45	0.01047
1.749	0.3274	1.469	0.02505	1.449	0.0091
1.748	0.3257	1.468	0.02334	1.448	0.00784
1.747	0.3247	1.467	0.02175	1.447	0.00663
1.746	0.3235	1.466	0.02022	1.446	0.00548
1.745	0.3221	1.465	0.01871	1.445	0.00443
1.744	0.3206	1.464	0.01732	1.444	0.00341
1.743	0.3191	1.463	0.01598	1.443	0.00244
1.742	0.3181	1.462	0.01468	1.442	0.00156
1.741	0.3166	1.461	0.01346	1.441	0.0006936
1.74	0.3151	1.46	0.01229	1.44	-0.0001095
1.739	0.3137	1.459	0.01116	1.439	-0.0008678
1.738	0.3126	1.458	0.01009	1.438	-0.00158
1.737	0.3115	1.457	0.00907	1.437	-0.00219
1.736	0.3103	1.456	0.00811	1.436	-0.00274
1.735	0.3089	1.455	0.00718	1.435	-0.0032
1.734	0.3077	1.454	0.0063	1.434	-0.0037
1.733	0.3066	1.453	0.00549	1.433	-0.00445
1.732	0.3053	1.452	0.00469	1.432	-0.00525
1.731	0.3043	1.451	0.00393	1.431	-0.00638
1.73	0.3027	1.45	0.00323	1.43	-0.00649
1.729	0.3014	1.449	0.00254	1.429	-0.00689
1.728	0.3005	1.448	0.00189	1.428	-0.00728
1.727	0.2994	1.447	0.00128	1.427	-0.00773
1.726	0.2978	1.446	0.0006919	1.426	-0.00818
1.725	0.2964	1.445	0.0001335	1.425	-0.00864
1.724	0.2952	1.444	-0.0004056	1.424	-0.00907
1.723	0.2938	1.443	-0.0009073	1.423	-0.0095
1.722	0.2925	1.442	-0.00138	1.422	-0.00997
1.721	0.2914	1.441	-0.00183	1.421	-0.01039
1.72	0.29	1.44	-0.00223	1.42	-0.01088
1.719	0.2888	1.439	-0.00262	1.419	-0.01136
1.718	0.2874	1.438	-0.00303	1.418	-0.01182
1.717	0.2861	1.437	-0.00345	1.417	-0.01233
1.716	0.2848	1.436	-0.00388	1.416	-0.01283
1.715	0.2839	1.435	-0.00439	1.415	-0.01338
1.714	0.2827	1.434	-0.00476	1.414	-0.01395
1.713	0.2814	1.433	-0.00505	1.413	-0.01454
1.712	0.2803	1.432	-0.00531	1.412	-0.01516
1.711	0.2787	1.431	-0.00565	1.411	-0.01582
1.71	0.2777	1.43	-0.006	1.41	-0.01647
1.709	0.2765	1.429	-0.00634	1.409	-0.01717
1.708	0.2751	1.428	-0.00669	1.408	-0.01784
1.707	0.274	1.427	-0.00703	1.407	-0.01857
1.706	0.2727	1.426	-0.00739	1.406	-0.01932
1.705	0.2713	1.425	-0.00776	1.405	-0.02003
1.704	0.2699	1.424	-0.00812	1.404	-0.02078
1.703	0.2688	1.423	-0.0085	1.403	-0.0215
1.702	0.2675	1.422	-0.0089	1.402	-0.0222
1.701	0.2663	1.421	-0.0093	1.401	-0.02294
1.7	0.2651	1.42	-0.00974	1.4	-0.0236
1.699	0.2636	1.419	-0.0102	1.399	-0.02428
1.698	0.2622	1.418	-0.01066	1.398	-0.02493
1.697	0.2612	1.417	-0.01117	1.397	-0.02553
1.696	0.26	1.416	-0.0117	1.396	-0.02612
1.695	0.2587	1.415	-0.01225	1.395	-0.02667
1.694	0.2574	1.414	-0.01286	1.394	-0.0272
1.693	0.2563	1.413	-0.0135	1.393	-0.0277
1.692	0.2551	1.412	-0.01417	1.392	-0.02814
1.691	0.2537	1.411	-0.0149	1.391	-0.02857
1.69	0.2525	1.41	-0.01565	1.39	-0.02898
1.689	0.2512	1.409	-0.01648	1.389	-0.02934
1.688	0.2499	1.408	-0.01735	1.388	-0.0297
1.687	0.2486	1.407	-0.01828	1.387	-0.03004
1.686	0.2473	1.406	-0.01929	1.386	-0.03034
1.685	0.246	1.405	-0.02034	1.385	-0.03066
1.684	0.2448	1.404	-0.02147	1.384	-0.03094
1.683	0.2434	1.403	-0.02267	1.383	-0.03119
1.682	0.2422	1.402	-0.02395	1.382	-0.03146
1.681	0.2409	1.401	-0.02532	1.381	-0.03172
1.68	0.2395	1.4	-0.02676	1.38	-0.03198
1.679	0.2381	1.399	-0.02827	1.379	-0.03222
1.678	0.2369	1.398	-0.02986	1.378	-0.03244
1.677	0.2357	1.397	-0.03151	1.377	-0.03268
1.676	0.2348	1.396	-0.03327	1.376	-0.03289
1.675	0.2336	1.395	-0.03507	1.375	-0.03313
1.674	0.2322	1.394	-0.03694	1.374	-0.03337
1.673	0.2309	1.393	-0.03883	1.373	-0.0336
1.672	0.2296	1.392	-0.04072	1.372	-0.03383
1.671	0.2284	1.391	-0.04261	1.371	-0.03405
1.67	0.2271	1.39	-0.04444	1.37	-0.03426
1.669	0.2258	1.389	-0.04618	1.369	-0.03449
1.668	0.2246	1.388	-0.04787	1.368	-0.03475
1.667	0.2234	1.387	-0.04942	1.367	-0.03497
1.666	0.2226	1.386	-0.05079	1.366	-0.03519
1.665	0.2216	1.385	-0.05196	1.365	-0.0354
1.664	0.2202	1.384	-0.05297	1.364	-0.03563
1.663	0.219	1.383	-0.05378	1.363	-0.03584
1.662	0.2177	1.382	-0.05446	1.362	-0.03608
1.661	0.2164	1.381	-0.05506	1.361	-0.03631
1.66	0.2153	1.38	-0.05551	1.36	-0.03652
1.659	0.214	1.379	-0.05582	1.359	-0.03675
1.658	0.2126	1.378	-0.05606	1.358	-0.03697
1.657	0.2114	1.377	-0.05621	1.357	-0.03717
1.656	0.2103	1.376	-0.05625	1.356	-0.03738
1.655	0.2092	1.375	-0.05626	1.355	-0.03759
1.654	0.208	1.374	-0.05616	1.354	-0.03786
1.653	0.2066	1.373	-0.05598	1.353	-0.03809
1.652	0.2053	1.372	-0.05575	1.352	-0.03825
1.651	0.204	1.371	-0.05544	1.351	-0.03843
1.65	0.2028	1.37	-0.05509	1.35	-0.0386
1.649	0.2016	1.369	-0.05467	1.349	-0.03875
1.648	0.2004	1.368	-0.05418	1.348	-0.0389
1.647	0.1991	1.367	-0.05365	1.347	-0.03903
1.646	0.1979	1.366	-0.05308	1.346	-0.03915
1.645	0.1965	1.365	-0.05249	1.345	-0.03926
1.644	0.1953	1.364	-0.05183	1.344	-0.03935
1.643	0.1942	1.363	-0.05113	1.343	-0.03944
1.642	0.1929	1.362	-0.05041	1.342	-0.0395
1.641	0.1916	1.361	-0.04964	1.341	-0.03954
1.64	0.1903	1.36	-0.04883	1.34	-0.03958
1.639	0.189	1.359	-0.04797	1.339	-0.03958
1.638	0.1877	1.358	-0.04707	1.338	-0.03957
1.637	0.1866	1.357	-0.04615	1.337	-0.03955
1.636	0.1857	1.356	-0.04521	1.336	-0.03951
1.635	0.1845	1.355	-0.04422	1.335	-0.03963
1.634	0.1832	1.354	-0.0432	1.334	-0.03954
1.633	0.182	1.353	-0.04217	1.333	-0.03942
1.632	0.1812	1.352	-0.04112	1.332	-0.03929
1.631	0.18	1.351	-0.04004	1.331	-0.03912
1.63	0.1786	1.35	-0.03894	1.33	-0.03896
1.629	0.1775	1.349	-0.03783	1.329	-0.03878
1.628	0.1763	1.348	-0.03672	1.328	-0.03856
1.627	0.1751	1.347	-0.03559	1.327	-0.03832
1.626	0.1739	1.346	-0.03445	1.326	-0.03807
1.625	0.1726	1.345	-0.03332	1.325	-0.0378
1.624	0.1713	1.344	-0.03217	1.324	-0.03752
1.623	0.1706	1.343	-0.03103	1.323	-0.03722
1.622	0.1695	1.342	-0.0299	1.322	-0.03689
1.621	0.1683	1.341	-0.02876	1.321	-0.03654
1.62	0.167	1.34	-0.02763	1.32	-0.03618
1.619	0.1658	1.339	-0.02649	1.319	-0.0358
1.618	0.1645	1.338	-0.02536	1.318	-0.03541
1.617	0.1633	1.337	-0.02423	1.317	-0.035
1.616	0.1621	1.336	-0.02311	1.316	-0.03457
1.615	0.1608	1.335	-0.02202	1.315	-0.03413
1.614	0.1595	1.334	-0.02099	1.314	-0.03367
1.613	0.1583	1.333	-0.02003	1.313	-0.03321
1.612	0.1572	1.332	-0.01914	1.312	-0.03272
1.611	0.156	1.331	-0.01835	1.311	-0.03223
1.61	0.1548	1.33	-0.01766	1.31	-0.03173
1.609	0.1535	1.329	-0.01705	1.309	-0.03122
1.608	0.1523	1.328	-0.01651	1.308	-0.03071
1.607	0.1514	1.327	-0.01604	1.307	-0.03018
1.606	0.1504	1.326	-0.01561	1.306	-0.02966
1.605	0.1492	1.325	-0.01523	1.305	-0.02913
1.604	0.1479	1.324	-0.01488	1.304	-0.02859
1.603	0.1467	1.323	-0.01456	1.303	-0.02805
1.602	0.1454	1.322	-0.01425	1.302	-0.02753
1.601	0.1442	1.321	-0.01397	1.301	-0.02699
1.6	0.143	1.32	-0.0137	1.3	-0.02645
1.599	0.1419	1.319	-0.01343	1.299	-0.02593
1.598	0.1407	1.318	-0.01318	1.298	-0.0254
1.597	0.1395	1.317	-0.01294	1.297	-0.02489
1.596	0.1382	1.316	-0.01271	1.296	-0.02438
1.595	0.1371	1.315	-0.01249	1.295	-0.02388
1.594	0.1359	1.314	-0.01227	1.294	-0.0234
1.593	0.1347	1.313	-0.01207	1.293	-0.02292
1.592	0.1335	1.312	-0.01188	1.292	-0.02247
1.591	0.1323	1.311	-0.01168	1.291	-0.02203
1.59	0.1311	1.31	-0.01149	1.29	-0.02161
1.589	0.1299	1.309	-0.01131	1.289	-0.02119
1.588	0.1288	1.308	-0.01114	1.288	-0.02079
1.587	0.1277	1.307	-0.01097	1.287	-0.0204
1.586	0.1266	1.306	-0.0108	1.286	-0.02001
1.585	0.1254	1.305	-0.01064	1.285	-0.01964
1.584	0.1241	1.304	-0.01048	1.284	-0.01928
1.583	0.1228	1.303	-0.01033	1.283	-0.01893
1.582	0.1217	1.302	-0.01019	1.282	-0.01861
1.581	0.1206	1.301	-0.01005	1.281	-0.0183
1.58	0.1195	1.3	-0.00991	1.28	-0.01801
1.579	0.1183	1.299	-0.00977	1.279	-0.01773
1.578	0.1172	1.298	-0.00964	1.278	-0.01747
1.577	0.116	1.297	-0.00951	1.277	-0.01722
1.576	0.1149	1.296	-0.00938	1.276	-0.01699
1.575	0.1138	1.295	-0.00926	1.275	-0.01676
1.574	0.1126	1.294	-0.00914	1.274	-0.01655
1.573	0.1115	1.293	-0.00902	1.273	-0.01635
1.572	0.1103	1.292	-0.00891	1.272	-0.01615
1.571	0.1093	1.291	-0.00879	1.271	-0.01596
1.57	0.1082	1.29	-0.00868	1.27	-0.01579
1.569	0.107	1.289	-0.00858	1.269	-0.01562
1.568	0.1058	1.288	-0.00847	1.268	-0.01545
1.567	0.1047	1.287	-0.00836	1.267	-0.01529
1.566	0.1037	1.286	-0.00826	1.266	-0.01514
1.565	0.1026	1.285	-0.00816	1.265	-0.015
1.564	0.1014	1.284	-0.00806	1.264	-0.01486
1.563	0.1003	1.283	-0.00797	1.263	-0.01472
1.562	0.09917	1.282	-0.00788	1.262	-0.01458
1.561	0.09806	1.281	-0.00779	1.261	-0.01445
1.56	0.09694	1.28	-0.0077	1.26	-0.01433
1.559	0.09579	1.279	-0.00762	1.259	-0.0142
1.558	0.09468	1.278	-0.00753	1.258	-0.01409
1.557	0.09358	1.277	-0.00745	1.257	-0.01397
1.556	0.09247	1.276	-0.00737	1.256	-0.01386
1.555	0.09132	1.275	-0.00729	1.255	-0.01375
1.554	0.0902	1.274	-0.00721	1.254	-0.01364
1.553	0.08909	1.273	-0.00713	1.253	-0.01353
1.552	0.08797	1.272	-0.00705	1.252	-0.01343
1.551	0.08684	1.271	-0.00698	1.251	-0.01333
1.55	0.08574	1.27	-0.00691	1.25	-0.01323
1.549	0.08465	1.269	-0.00683	1.249	-0.01313
1.548	0.08357	1.268	-0.00676	1.248	-0.01304
1.547	0.08246	1.267	-0.00669	1.247	-0.01295
1.546	0.08137	1.266	-0.00663	1.246	-0.01285
1.545	0.08029	1.265	-0.00656	1.245	-0.01277
1.544	0.07923	1.264	-0.00649	1.244	-0.01268
1.543	0.07818	1.263	-0.00643	1.243	-0.01259
1.542	0.0771	1.262	-0.00636	1.242	-0.0125
1.541	0.076	1.261	-0.0063	1.241	-0.01242
1.54	0.07494	1.26	-0.00624	1.24	-0.01234
1.539	0.0739	1.259	-0.00618	1.239	-0.01226
1.538	0.07282	1.258	-0.00612	1.238	-0.01218
1.537	0.07175	1.257	-0.00606	1.237	-0.01211
1.536	0.07072	1.256	-0.006	1.236	-0.01204
1.535	0.06967	1.255	-0.00595	1.235	-0.01197
1.534	0.06867	1.254	-0.00589	1.234	-0.0119
1.533	0.06766	1.253	-0.00584	1.233	-0.01183
1.532	0.06663	1.252	-0.00578	1.232	-0.01175
1.531	0.06561	1.251	-0.00573	1.231	-0.01168
1.53	0.06457	1.25	-0.00568	1.23	-0.01161
1.529	0.06356	1.249	-0.00562	1.229	-0.01155
1.528	0.06258	1.248	-0.00557	1.228	-0.01148
1.527	0.06157	1.247	-0.00552	1.227	-0.01142
1.526	0.06055	1.246	-0.00547	1.226	-0.01136
1.525	0.05957	1.245	-0.00543	1.225	-0.01129
1.524	0.05854	1.244	-0.00538	1.224	-0.01123
1.523	0.05755	1.243	-0.00533	1.223	-0.01117
1.522	0.05652	1.242	-0.00529	1.222	-0.01111
1.521	0.05553	1.241	-0.00524	1.221	-0.01105
1.52	0.05456	1.24	-0.0052	1.22	-0.01099
1.519	0.05359	1.239	-0.00515	1.219	-0.01093
1.518	0.05261	1.238	-0.00511	1.218	-0.01087
1.517	0.05164	1.237	-0.00507	1.217	-0.01082
1.516	0.05068	1.236	-0.00503	1.216	-0.01076
1.515	0.04972	1.235	-0.00499	1.215	-0.0107
1.514	0.04876	1.234	-0.00495	1.214	-0.01065
1.513	0.04779	1.233	-0.00491	1.213	-0.0106
1.512	0.04685	1.232	-0.00487	1.212	-0.01054
1.511	0.04592	1.231	-0.00483	1.211	-0.01049
1.51	0.04499	1.23	-0.00479	1.21	-0.01044
1.509	0.04405	1.229	-0.00475	1.209	-0.01039
1.508	0.04311	1.228	-0.00472	1.208	-0.01034
1.507	0.04219	1.227	-0.00468	1.207	-0.01029
1.506	0.0413	1.226	-0.00465	1.206	-0.01024
1.505	0.04039	1.225	-0.00461	1.205	-0.0102
1.504	0.03948	1.224	-0.00457	1.204	-0.01015
1.503	0.03858	1.223	-0.00454	1.203	-0.0101
1.502	0.03767	1.222	-0.00451	1.202	-0.01006
1.501	0.03678	1.221	-0.00447	1.201	-0.01001
1.5	0.03589	1.22	-0.00444	1.2	-0.00997
1.499	0.03506	1.219	-0.00441	1.199	-0.00992
1.498	0.03421	1.218	-0.00438	1.198	-0.00988
1.497	0.03335	1.217	-0.00434	1.197	-0.00983
1.496	0.03249	1.216	-0.00431	1.196	-0.00979
1.495	0.03164	1.215	-0.00428	1.195	-0.00974
1.494	0.03078	1.214	-0.00425	1.194	-0.0097
1.493	0.02994	1.213	-0.00422	1.193	-0.00966
1.492	0.02911	1.212	-0.00419	1.192	-0.00962
1.491	0.02829	1.211	-0.00417	1.191	-0.00958
1.49	0.02747	1.21	-0.00414	1.19	-0.00954
1.489	0.02666	1.209	-0.00411	1.189	-0.0095
1.488	0.02587	1.208	-0.00408	1.188	-0.00946
1.487	0.02508	1.207	-0.00405	1.187	-0.00942
1.486	0.0243	1.206	-0.00403	1.186	-0.00938
1.485	0.02353	1.205	-0.004	1.185	-0.00934
1.484	0.02275	1.204	-0.00397	1.184	-0.0093
1.483	0.02199	1.203	-0.00395	1.183	-0.00926
1.482	0.02124	1.202	-0.00392	1.182	-0.00923
1.481	0.0205	1.201	-0.00389	1.181	-0.00919
1.48	0.01976	1.2	-0.00387	1.18	-0.00915
1.479	0.01905	1.199	-0.00384	1.179	-0.00912
1.478	0.01834	1.198	-0.00382	1.178	-0.00908
1.477	0.01764	1.197	-0.00379	1.177	-0.00904
1.476	0.01694	1.196	-0.00377	1.176	-0.00901
1.475	0.01625	1.195	-0.00375	1.175	-0.00898
1.474	0.01556	1.194	-0.00372	1.174	-0.00894
1.473	0.01488	1.193	-0.0037	1.173	-0.00891
1.472	0.01422	1.192	-0.00368	1.172	-0.00887
1.471	0.01357	1.191	-0.00365	1.171	-0.00884
1.47	0.01294	1.19	-0.00363	1.17	-0.00881
1.469	0.01231	1.189	-0.00361	1.169	-0.00877
1.468	0.01169	1.188	-0.00359	1.168	-0.00874
1.467	0.01108	1.187	-0.00356	1.167	-0.00871
1.466	0.01047	1.186	-0.00354	1.166	-0.00867
1.465	0.00988	1.185	-0.00352	1.165	-0.00864
1.464	0.0093	1.184	-0.0035	1.164	-0.00861
1.463	0.00873	1.183	-0.00348	1.163	-0.00858
1.462	0.00816	1.182	-0.00346	1.162	-0.00854
1.461	0.00761	1.181	-0.00344	1.161	-0.00851
1.46	0.00706	1.18	-0.00342	1.16	-0.00848
1.459	0.00653	1.179	-0.0034	1.159	-0.00845
1.458	0.006	1.178	-0.00338	1.158	-0.00842
1.457	0.00549	1.177	-0.00336	1.157	-0.00839
1.456	0.00499	1.176	-0.00334	1.156	-0.00836
1.455	0.0045	1.175	-0.00332	1.155	-0.00833
1.454	0.00401	1.174	-0.0033	1.154	-0.0083
1.453	0.00355	1.173	-0.00328	1.153	-0.00827
1.452	0.00309	1.172	-0.00327	1.152	-0.00823
1.451	0.00263	1.171	-0.00325	1.151	-0.0082
1.45	0.00219	1.17	-0.00323	1.15	-0.00818
1.449	0.00175	1.169	-0.00321	1.149	-0.00815
1.448	0.00133	1.168	-0.00319	1.148	-0.00812
1.447	0.0009091	1.167	-0.00318	1.147	-0.00809
1.446	0.0005064	1.166	-0.00316	1.146	-0.00806
1.445	0.0001066	1.165	-0.00314	1.145	-0.00803
1.444	-0.0002883	1.164	-0.00312	1.144	-0.00801
1.443	-0.0006724	1.163	-0.00311	1.143	-0.00798
1.442	-0.00104	1.162	-0.00309	1.142	-0.00796
1.441	-0.00141	1.161	-0.00307	1.141	-0.00793
1.44	-0.00177	1.16	-0.00306	1.14	-0.0079
1.439	-0.00213	1.159	-0.00304	1.139	-0.00788
1.438	-0.00247	1.158	-0.00303	1.138	-0.00785
1.437	-0.00281	1.157	-0.00301	1.137	-0.00782
1.436	-0.00315	1.156	-0.00299	1.136	-0.0078
1.435	-0.00348	1.155	-0.00298	1.135	-0.00777
1.434	-0.00381	1.154	-0.00296	1.134	-0.00775
1.433	-0.00413	1.153	-0.00295	1.133	-0.00772
1.432	-0.00444	1.152	-0.00293	1.132	-0.0077
1.431	-0.00473	1.151	-0.00292	1.131	-0.00767
1.43	-0.00503	1.15	-0.0029	1.13	-0.00765
1.429	-0.00533	1.149	-0.00289	1.129	-0.00762
1.428	-0.00564	1.148	-0.00287	1.128	-0.0076
1.427	-0.00594	1.147	-0.00286	1.127	-0.00757
1.426	-0.00625	1.146	-0.00284	1.126	-0.00755
1.425	-0.00653	1.145	-0.00283	1.125	-0.00752
1.424	-0.00682	1.144	-0.00282	1.124	-0.0075
1.423	-0.00711	1.143	-0.0028	1.123	-0.00748
1.422	-0.00741	1.142	-0.00279	1.122	-0.00745
1.421	-0.00769	1.141	-0.00278	1.121	-0.00743
1.42	-0.00797	1.14	-0.00276	1.12	-0.00741
1.419	-0.00827	1.139	-0.00275	1.119	-0.00738
1.418	-0.00858	1.138	-0.00274	1.118	-0.00736
1.417	-0.00889	1.137	-0.00272	1.117	-0.00734
1.416	-0.0092	1.136	-0.00271	1.116	-0.00732
1.415	-0.00951	1.135	-0.0027	1.115	-0.00729
1.414	-0.00983	1.134	-0.00269	1.114	-0.00727
1.413	-0.01016	1.133	-0.00267	1.113	-0.00725
1.412	-0.01049	1.132	-0.00266	1.112	-0.00723
1.411	-0.01083	1.131	-0.00265	1.111	-0.0072
1.41	-0.01118	1.13	-0.00264	1.11	-0.00718
1.409	-0.01154	1.129	-0.00262	1.109	-0.00716
1.408	-0.01191	1.128	-0.00261	1.108	-0.00714
1.407	-0.01228	1.127	-0.0026	1.107	-0.00712
1.406	-0.01267	1.126	-0.00259	1.106	-0.0071
1.405	-0.01307	1.125	-0.00258	1.105	-0.00707
1.404	-0.01348	1.124	-0.00257	1.104	-0.00705
1.403	-0.0139	1.123	-0.00255	1.103	-0.00703
1.402	-0.01433	1.122	-0.00254	1.102	-0.00701
1.401	-0.01478	1.121	-0.00253	1.101	-0.00699
1.4	-0.01524	1.12	-0.00252	1.1	-0.00697
1.399	-0.01571	1.119	-0.00251	1.099	-0.00695
1.398	-0.01621	1.118	-0.0025	1.098	-0.00693
1.397	-0.01671	1.117	-0.00249	1.097	-0.0069
1.396	-0.01722	1.116	-0.00248	1.096	-0.00688
1.395	-0.01775	1.115	-0.00247	1.095	-0.00686
1.394	-0.01829	1.114	-0.00245	1.094	-0.00684
1.393	-0.01883	1.113	-0.00244	1.093	-0.00682
1.392	-0.01939	1.112	-0.00243	1.092	-0.0068
1.391	-0.01997	1.111	-0.00242	1.091	-0.00678
1.39	-0.02055	1.11	-0.00241	1.09	-0.00676
1.389	-0.02114	1.109	-0.0024	1.089	-0.00674
1.388	-0.02176	1.108	-0.00239	1.088	-0.00672
1.387	-0.02237	1.107	-0.00238	1.087	-0.0067
1.386	-0.023	1.106	-0.00237	1.086	-0.00668
1.385	-0.02364	1.105	-0.00236	1.085	-0.00666
1.384	-0.02431	1.104	-0.00236	1.084	-0.00665
1.383	-0.02497	1.103	-0.00235	1.083	-0.00663
1.382	-0.02565	1.102	-0.00234	1.082	-0.00661
1.381	-0.02633	1.101	-0.00233	1.081	-0.00659
1.38	-0.02703	1.1	-0.00232	1.08	-0.00657
1.379	-0.02774	1.099	-0.00231	1.079	-0.00655
1.378	-0.02845	1.098	-0.0023	1.078	-0.00653
1.377	-0.02917	1.097	-0.00229	1.077	-0.00651
1.376	-0.0299	1.096	-0.00228	1.076	-0.00649
1.375	-0.03065	1.095	-0.00227	1.075	-0.00647
1.374	-0.0314	1.094	-0.00226	1.074	-0.00645
1.373	-0.03217	1.093	-0.00226	1.073	-0.00643
1.372	-0.03294	1.092	-0.00225	1.072	-0.00642
1.371	-0.0337	1.091	-0.00224	1.071	-0.0064
1.37	-0.03448	1.09	-0.00223	1.07	-0.00638
1.369	-0.03526	1.089	-0.00222	1.069	-0.00636
1.368	-0.03606	1.088	-0.00221	1.068	-0.00634
1.367	-0.03685	1.087	-0.0022	1.067	-0.00632
1.366	-0.03765	1.086	-0.00219	1.066	-0.00631
1.365	-0.03844	1.085	-0.00219	1.065	-0.00629
1.364	-0.03924	1.084	-0.00218	1.064	-0.00627
1.363	-0.04004	1.083	-0.00217	1.063	-0.00626
1.362	-0.04083	1.082	-0.00216	1.062	-0.00624
1.361	-0.04162	1.081	-0.00215	1.061	-0.00622
1.36	-0.04241	1.08	-0.00214	1.06	-0.0062
1.359	-0.04321	1.079	-0.00213	1.059	-0.00618
1.358	-0.044	1.078	-0.00213	1.058	-0.00617
1.357	-0.04479	1.077	-0.00212	1.057	-0.00615
1.356	-0.04558	1.076	-0.00211	1.056	-0.00613
1.355	-0.04636	1.075	-0.0021	1.055	-0.00611
1.354	-0.04712	1.074	-0.00209	1.054	-0.00609
1.353	-0.0479	1.073	-0.00208	1.053	-0.00607
1.352	-0.04865	1.072	-0.00208	1.052	-0.00606
1.351	-0.0494	1.071	-0.00207	1.051	-0.00604
1.35	-0.05013	1.07	-0.00206	1.05	-0.00602
1.349	-0.05087	1.069	-0.00205	1.049	-0.006
1.348	-0.05159	1.068	-0.00205	1.048	-0.00599
1.347	-0.05231	1.067	-0.00204	1.047	-0.00597
1.346	-0.05304	1.066	-0.00203	1.046	-0.00595
1.345	-0.05371	1.065	-0.00202	1.045	-0.00593
1.344	-0.05436	1.064	-0.00202	1.044	-0.00591
1.343	-0.055	1.063	-0.00201	1.043	-0.0059
1.342	-0.05563	1.062	-0.002	1.042	-0.00588
1.341	-0.05624	1.061	-0.00199	1.041	-0.00586
1.34	-0.0568	1.06	-0.00199	1.04	-0.00584
1.339	-0.05712	1.059	-0.00198	1.039	-0.00583
1.338	-0.05762	1.058	-0.00197	1.038	-0.00581
1.337	-0.05816	1.057	-0.00196	1.037	-0.00579
1.336	-0.05867	1.056	-0.00196	1.036	-0.00577
1.335	-0.05914	1.055	-0.00195	1.035	-0.00576
1.334	-0.0596	1.054	-0.00194	1.034	-0.00574
1.333	-0.06001	1.053	-0.00194	1.033	-0.00572
1.332	-0.0604	1.052	-0.00193	1.032	-0.0057
1.331	-0.06074	1.051	-0.00192	1.031	-0.00568
1.33	-0.06106	1.05	-0.00192	1.03	-0.00567
1.329	-0.06134	1.049	-0.00191	1.029	-0.00565
1.328	-0.06159	1.048	-0.0019	1.028	-0.00563
1.327	-0.06182	1.047	-0.00189	1.027	-0.00561
1.326	-0.06196	1.046	-0.00189	1.026	-0.00559
1.325	-0.06206	1.045	-0.00188	1.025	-0.00558
1.324	-0.06216	1.044	-0.00187	1.024	-0.00556
1.323	-0.0622	1.043	-0.00187
1.322	-0.0622	1.042	-0.00186
1.321	-0.06215	1.041	-0.00185
1.32	-0.06204	1.04	-0.00185
1.319	-0.06187	1.039	-0.00184
1.318	-0.06164	1.038	-0.00183
1.317	-0.06137	1.037	-0.00183
1.316	-0.06106	1.036	-0.00182
1.315	-0.0607	1.035	-0.00181
1.314	-0.06031	1.034	-0.00181
1.313	-0.05988	1.033	-0.0018
1.312	-0.05943	1.032	-0.0018
1.311	-0.05894	1.031	-0.00179
1.31	-0.05838	1.03	-0.00178
1.309	-0.05778	1.029	-0.00178
1.308	-0.05714	1.028	-0.00177
1.307	-0.05647	1.027	-0.00177
1.306	-0.05577	1.026	-0.00176
1.305	-0.05503	1.025	-0.00175
1.304	-0.05427	1.024	-0.00175
1.303	-0.0535
1.302	-0.05273
1.301	-0.05194
1.3	-0.05113
1.299	-0.05031
1.298	-0.04948
1.297	-0.04862
1.296	-0.04774
1.295	-0.04685
1.294	-0.04596
1.293	-0.04507
1.292	-0.04418
1.291	-0.0433
1.29	-0.0424
1.289	-0.0415
1.288	-0.04057
1.287	-0.0396
1.286	-0.03864
1.285	-0.03767
1.284	-0.03668
1.283	-0.03571
1.282	-0.03475
1.281	-0.03382
1.28	-0.03291
1.279	-0.03204
1.278	-0.03122
1.277	-0.03045
1.276	-0.02971
1.275	-0.02901
1.274	-0.02835
1.273	-0.02772
1.272	-0.02711
1.271	-0.02651
1.27	-0.02594
1.269	-0.02536
1.268	-0.02479
1.267	-0.02422
1.266	-0.02366
1.265	-0.0231
1.264	-0.02253
1.263	-0.02197
1.262	-0.02139
1.261	-0.02081
1.26	-0.02021
1.259	-0.01963
1.258	-0.01907
1.257	-0.01852
1.256	-0.01801
1.255	-0.01752
1.254	-0.01706
1.253	-0.01663
1.252	-0.01621
1.251	-0.01581
1.25	-0.01544
1.249	-0.0151
1.248	-0.01477
1.247	-0.01445
1.246	-0.01415
1.245	-0.01387
1.244	-0.0136
1.243	-0.01334
1.242	-0.01309
1.241	-0.01285
1.24	-0.01262
1.239	-0.01241
1.238	-0.0122
1.237	-0.01201
1.236	-0.01182
1.235	-0.01164
1.234	-0.01147
1.233	-0.01129
1.232	-0.01112
1.231	-0.01096
1.23	-0.0108
1.229	-0.01064
1.228	-0.0105
1.227	-0.01036
1.226	-0.01022
1.225	-0.01009
1.224	-0.00997
1.223	-0.00985
1.222	-0.00974
1.221	-0.00963
1.22	-0.00952
1.219	-0.00941
1.218	-0.00931
1.217	-0.00922
1.216	-0.00913
1.215	-0.00903
1.214	-0.00894
1.213	-0.00886
1.212	-0.00877
1.211	-0.00868
1.21	-0.0086
1.209	-0.00852
1.208	-0.00844
1.207	-0.00836
1.206	-0.00827
1.205	-0.0082
1.204	-0.00812
1.203	-0.00805
1.202	-0.00798
1.201	-0.00792
1.2	-0.00786
1.199	-0.00779
1.198	-0.00773
1.197	-0.00767
1.196	-0.00761
1.195	-0.00755
1.194	-0.0075
1.193	-0.00744
1.192	-0.00739
1.191	-0.00734
1.19	-0.00729
1.189	-0.00724
1.188	-0.00719
1.187	-0.00714
1.186	-0.00709
1.185	-0.00705
1.184	-0.007
1.183	-0.00696
1.182	-0.00692
1.181	-0.00687
1.18	-0.00683
1.179	-0.00679
1.178	-0.00675
1.177	-0.00671
1.176	-0.00667
1.175	-0.00664
1.174	-0.0066
1.173	-0.00656
1.172	-0.00653
1.171	-0.00649
1.17	-0.00646
1.169	-0.00643
1.168	-0.00639
1.167	-0.00636
1.166	-0.00633
1.165	-0.0063
1.164	-0.00627
1.163	-0.00624
1.162	-0.00622
1.161	-0.00619
1.16	-0.00616
1.159	-0.00613
1.158	-0.0061
1.157	-0.00607
1.156	-0.00604
1.155	-0.00601
1.154	-0.00599
1.153	-0.00597
1.152	-0.00594
1.151	-0.00591
1.15	-0.00589
1.149	-0.00586
1.148	-0.00584
1.147	-0.00582
1.146	-0.0058
1.145	-0.00578
1.144	-0.00575
1.143	-0.00573
1.142	-0.00571
1.141	-0.00568
1.14	-0.00566
1.139	-0.00564
1.138	-0.00563
1.137	-0.00561
1.136	-0.00559
1.135	-0.00557
1.134	-0.00555
1.133	-0.00553
1.132	-0.0055
1.131	-0.00549
1.13	-0.00546
1.129	-0.00545
1.128	-0.00543
1.127	-0.00541
1.126	-0.00539
1.125	-0.00537
1.124	-0.00535
1.123	-0.00534
1.122	-0.00532
1.121	-0.0053
1.12	-0.00529
1.119	-0.00527
1.118	-0.00525
1.117	-0.00523
1.116	-0.00522
1.115	-0.0052
1.114	-0.00518
1.113	-0.00517
1.112	-0.00515
1.111	-0.00513
1.11	-0.00512
1.109	-0.0051
1.108	-0.00508
1.107	-0.00507
1.106	-0.00505
1.105	-0.00504
1.104	-0.00502
1.103	-0.00501
1.102	-0.00499
1.101	-0.00498
1.1	-0.00496
1.099	-0.00494
1.098	-0.00492
1.097	-0.00491
1.096	-0.0049
1.095	-0.00488
1.094	-0.00487
1.093	-0.00485
1.092	-0.00484
1.091	-0.00482
1.09	-0.00481
1.089	-0.0048
1.088	-0.00478
1.087	-0.00476
1.086	-0.00475
1.085	-0.00474
1.084	-0.00472
1.083	-0.00471
1.082	-0.00469
1.081	-0.00468
1.08	-0.00467
1.079	-0.00466
1.078	-0.00464
1.077	-0.00463
1.076	-0.00461
1.075	-0.0046
1.074	-0.00458
1.073	-0.00457
1.072	-0.00455
1.071	-0.00454
1.07	-0.00453
1.069	-0.00452
1.068	-0.0045
1.067	-0.00449
1.066	-0.00448
1.065	-0.00446
1.064	-0.00445
1.063	-0.00444
1.062	-0.00442
1.061	-0.00441
1.06	-0.0044
1.059	-0.00439
1.058	-0.00437
1.057	-0.00436
1.056	-0.00434
1.055	-0.00433
1.054	-0.00432
1.053	-0.00431
1.052	-0.0043
1.051	-0.00428
1.05	-0.00427
1.049	-0.00426
1.048	-0.00424
1.047	-0.00423
1.046	-0.00422
1.045	-0.00421
1.044	-0.00419
1.043	-0.00418
1.042	-0.00417
1.041	-0.00415
1.04	-0.00414
1.039	-0.00413
1.038	-0.00412
1.037	-0.0041
1.036	-0.00409
1.035	-0.00408
1.034	-0.00407
1.033	-0.00405
1.032	-0.00404
1.031	-0.00403
1.03	-0.00402
1.029	-0.004
1.028	-0.00399
1.027	-0.00398
1.026	-0.00396
1.025	-0.00395
1.024	-0.00394

## Sheet: Figure 3b
x	y	x	y	x	y
1.85582	0.307	1.98954	0.264	1.97823	0.247
1.84954	0.306	1.97011	0.263	1.95192	0.246
1.84305	0.305	1.95095	0.262	1.92423	0.245
1.83677	0.304	1.9312	0.261	1.89867	0.244
1.83033	0.303	1.91153	0.26	1.87227	0.243
1.82367	0.302	1.89104	0.259	1.84386	0.242
1.81697	0.301	1.8707	0.258	1.81551	0.241
1.81003	0.3	1.84967	0.257	1.78972	0.24
1.80318	0.299	1.82827	0.256	1.75982	0.239
1.79644	0.298	1.80665	0.255	1.72835	0.238
1.78937	0.297	1.78447	0.254	1.69714	0.237
1.78211	0.296	1.7617	0.253	1.66586	0.236
1.77503	0.295	1.73878	0.252	1.63387	0.235
1.76745	0.294	1.71592	0.251	1.5989	0.234
1.76005	0.293	1.69258	0.25	1.56703	0.233
1.7522	0.292	1.66848	0.249	1.53403	0.232
1.74453	0.291	1.64355	0.248	1.49955	0.231
1.73687	0.29	1.61888	0.247	1.46315	0.23
1.72908	0.289	1.59318	0.246	1.42602	0.229
1.72107	0.288	1.56667	0.245	1.38846	0.228
1.71299	0.287	1.53995	0.244	1.34908	0.227
1.70484	0.286	1.51322	0.243	1.30856	0.226
1.69653	0.285	1.48615	0.242	1.26623	0.225
1.68806	0.284	1.45743	0.241
1.67934	0.283	1.42846	0.24
1.67071	0.282	1.39881	0.239
1.662	0.281	1.3681	0.238
1.65312	0.28	1.33746	0.237
1.64395	0.279	1.30578	0.236
1.63458	0.278	1.27207	0.235
1.62521	0.277
1.61595	0.276
1.60627	0.275
1.59638	0.274
1.58636	0.273
1.576	0.272
1.56561	0.271
1.55497	0.27
1.54481	0.269
1.53415	0.268
1.5231	0.267
1.51175	0.266
1.50024	0.265
1.48827	0.264
1.47625	0.263
1.46404	0.262
1.45163	0.261
1.43886	0.26
1.42586	0.259
1.4128	0.258
1.39933	0.257
1.38561	0.256
1.37162	0.255
1.35698	0.254
1.34223	0.253
1.32715	0.252
1.31175	0.251
1.29579	0.25
1.27989	0.249
1.2634	0.248
1.2465	0.247
1.22891	0.246

## Sheet: Figure 3c
x	overpotential	tafel
1	219	31.1
2	232	41
3	230	47
4	249	68
5	269	52.1
6	230	46
7	367	40
8	223	32.5
9	213	61

## Sheet: Figure 3d
x	y	x	y	x	y
2.029	-0.4227	2.249	-0.4315	2.115	-0.4199
2.03	-0.331	2.239	-0.3499	2.107	-0.3425
2.034	-0.2544	2.234	-0.2832	2.103	-0.2784
2.042	-0.1933	2.233	-0.2284	2.1	-0.2255
2.05	-0.1449	2.233	-0.1841	2.098	-0.1827
2.061	-0.1073	2.235	-0.1485	2.098	-0.1487
2.072	-0.07712	2.237	-0.1193	2.098	-0.1211
2.083	-0.05287	2.239	-0.09533	2.099	-0.09821
2.092	-0.03371	2.24	-0.07588	2.1	-0.07946
2.101	-0.01843	2.243	-0.06005	2.102	-0.06431
2.109	-0.00605	2.245	-0.04742	2.103	-0.05187
2.118	0.00469	2.248	-0.03566	2.104	-0.04039
2.127	0.01444	2.252	-0.02491	2.105	-0.03083
2.136	0.02146	2.255	-0.0167	2.105	-0.02365
2.143	0.02608	2.257	-0.01065	2.106	-0.01775
2.149	0.02978	2.259	-0.00605	2.106	-0.01312
2.155	0.03305	2.26	-0.00191	2.106	-0.00968
2.16	0.03604	2.261	0.00162	2.107	-0.00696
2.166	0.03852	2.262	0.00456	2.108	-0.004
2.172	0.04147	2.264	0.00726	2.11	-0.00112
2.179	0.04461	2.267	0.00933	2.111	0.00106
2.185	0.04717	2.269	0.01126	2.113	0.00245
2.193	0.05	2.271	0.01313	2.114	0.00305
2.206	0.05129	2.28	0.01235	2.122	0.00176
2.221	0.05187	2.292	0.01001	2.134	-0.0003193
2.233	0.0539	2.3	0.00914	2.142	-0.00112
2.24	0.05704	2.304	0.01006	2.145	-0.0008054
2.245	0.06135	2.306	0.01228	2.146	0.0002369
2.252	0.06578	2.307	0.01493	2.145	0.00136
2.26	0.06982	2.308	0.01748	2.145	0.00206
2.269	0.07366	2.31	0.0197	2.146	0.00259
2.279	0.07721	2.312	0.02179	2.147	0.00368
2.288	0.08074	2.315	0.02397	2.149	0.00488
2.299	0.08478	2.318	0.02629	2.15	0.00598
2.311	0.08781	2.32	0.02759	2.15	0.00548
2.323	0.08401	2.323	0.02262	2.151	-0.00145
2.335	0.07897	2.326	0.01647	2.152	-0.0092
2.346	0.08027	2.33	0.01714	2.153	-0.01109
2.358	0.0864	2.333	0.02288	2.153	-0.00894
2.37	0.09606	2.336	0.03209	2.153	-0.0044
2.383	0.1067	2.34	0.04185	2.154	0.0002573
2.396	0.1169	2.346	0.05132	2.156	0.00431
2.409	0.1266	2.352	0.06034	2.157	0.00797
2.423	0.1359	2.36	0.06917	2.159	0.01167
2.438	0.145	2.368	0.07922	2.16	0.01473
2.454	0.155	2.377	0.09046	2.163	0.01755
2.473	0.1651	2.386	0.1024	2.165	0.01954
2.491	0.1757	2.395	0.1134	2.166	0.02147
2.51	0.1884	2.405	0.1247	2.168	0.02503
2.531	0.2038	2.418	0.1383	2.17	0.02975
2.554	0.2217	2.432	0.1532	2.172	0.03536
2.58	0.242	2.451	0.1721	2.176	0.04131
2.609	0.2647	2.472	0.1951	2.18	0.04778
2.638	0.2889	2.495	0.22	2.185	0.05509
2.666	0.3168	2.521	0.2475	2.19	0.06357
2.703	0.3498	2.555	0.2777	2.196	0.07331
2.751	0.388	2.596	0.3128	2.204	0.0844
2.799	0.4317	2.641	0.3555	2.213	0.09786
2.848	0.4797	2.689	0.4045	2.222	0.1142
2.906	0.5306	2.747	0.4556	2.269	0.1269
2.966	0.5891	2.807	0.5135	2.338	0.1396
3.028	0.6611	2.87	0.5831	2.386	0.1608
3.101	0.7451	2.947	0.6615	2.417	0.1904
3.191	0.8399	3.041	0.7428	2.435	0.2267
3.296	0.9421	3.156	0.8203	2.453	0.2668
3.418	1.048	3.287	0.8876	2.476	0.3118
3.562	1.158	3.434	0.9383	2.508	0.3622
3.728	1.26	3.591	0.9662	2.546	0.4179
3.915	1.344	3.755	0.9664	2.593	0.4777
4.126	1.409	3.914	0.9391	2.648	0.5402
4.354	1.44	4.06	0.8868	2.715	0.6024
4.605	1.426	4.196	0.8098	2.801	0.6545
4.856	1.373	4.31	0.7187	2.903	0.693
5.085	1.296	4.393	0.6281	3.011	0.7155
5.289	1.197	4.457	0.5427	3.129	0.7188
5.456	1.083	4.504	0.465	3.251	0.6985
5.59	0.9622	4.537	0.394	3.37	0.6595
5.701	0.8392	4.567	0.3323	3.478	0.6094
5.771	0.7132	4.593	0.2781	3.566	0.5466
5.801	0.5972	4.608	0.2284	3.638	0.4804
5.839	0.5018	4.615	0.184	3.693	0.4152
5.882	0.4195	4.619	0.1462	3.733	0.3546
5.893	0.3415	4.627	0.1126	3.764	0.2969
5.866	0.2665	4.633	0.08136	3.786	0.2389
		--	--

## Sheet: Figure 3e
x	y	y	y		x	y	x	y	x	y
10	0.01383	0.02177	0.06602		10	0.0152	10	0.02484	10	0.07807
30	0.03269	0.05946	0.15009		10.8081	0.01586	10.8081	0.02617	10.8081	0.08066
50	0.04859	0.09298	0.2161		11.6162	0.01652	11.6162	0.02749	11.6162	0.08325
70	0.06429	0.12451	0.2748		12.4242	0.01718	12.4242	0.02881	12.4242	0.08583
90	0.07944	0.15301	0.324		13.2323	0.01784	13.2323	0.03014	13.2323	0.08842
					14.0404	0.01849	14.0404	0.03146	14.0404	0.09101
					14.8485	0.01915	14.8485	0.03278	14.8485	0.0936
					15.6566	0.01981	15.6566	0.03411	15.6566	0.09619
					16.4646	0.02047	16.4646	0.03543	16.4646	0.09878
					17.2727	0.02112	17.2727	0.03675	17.2727	0.10137
					18.0808	0.02178	18.0808	0.03808	18.0808	0.10395
					18.8889	0.02244	18.8889	0.0394	18.8889	0.10654
					19.697	0.0231	19.697	0.04072	19.697	0.10913
					20.5051	0.02376	20.5051	0.04205	20.5051	0.11172
					21.3131	0.02441	21.3131	0.04337	21.3131	0.11431
					22.1212	0.02507	22.1212	0.04469	22.1212	0.1169
					22.9293	0.02573	22.9293	0.04602	22.9293	0.11949
					23.7374	0.02639	23.7374	0.04734	23.7374	0.12207
					24.5454	0.02705	24.5454	0.04866	24.5454	0.12466
					25.3535	0.0277	25.3535	0.04999	25.3535	0.12725
					26.1616	0.02836	26.1616	0.05131	26.1616	0.12984
					26.9697	0.02902	26.9697	0.05263	26.9697	0.13243
					27.7778	0.02968	27.7778	0.05396	27.7778	0.13502
					28.5859	0.03033	28.5859	0.05528	28.5859	0.13761
					29.3939	0.03099	29.3939	0.0566	29.3939	0.14019
					30.202	0.03165	30.202	0.05793	30.202	0.14278
					31.0101	0.03231	31.0101	0.05925	31.0101	0.14537
					31.8182	0.03297	31.8182	0.06057	31.8182	0.14796
					32.6263	0.03362	32.6263	0.0619	32.6263	0.15055
					33.4343	0.03428	33.4343	0.06322	33.4343	0.15314
					34.2424	0.03494	34.2424	0.06454	34.2424	0.15572
					35.0505	0.0356	35.0505	0.06587	35.0505	0.15831
					35.8586	0.03626	35.8586	0.06719	35.8586	0.1609
					36.6667	0.03691	36.6667	0.06851	36.6667	0.16349
					37.4748	0.03757	37.4748	0.06984	37.4748	0.16608
					38.2828	0.03823	38.2828	0.07116	38.2828	0.16867
					39.0909	0.03889	39.0909	0.07248	39.0909	0.17126
					39.899	0.03954	39.899	0.07381	39.899	0.17384
					40.7071	0.0402	40.7071	0.07513	40.7071	0.17643
					41.5151	0.04086	41.5151	0.07645	41.5151	0.17902
					42.3232	0.04152	42.3232	0.07778	42.3232	0.18161
					43.1313	0.04218	43.1313	0.0791	43.1313	0.1842
					43.9394	0.04283	43.9394	0.08042	43.9394	0.18679
					44.7475	0.04349	44.7475	0.08175	44.7475	0.18938
					45.5556	0.04415	45.5556	0.08307	45.5556	0.19196
					46.3636	0.04481	46.3636	0.08439	46.3636	0.19455
					47.1717	0.04547	47.1717	0.08572	47.1717	0.19714
					47.9798	0.04612	47.9798	0.08704	47.9798	0.19973
					48.7879	0.04678	48.7879	0.08836	48.7879	0.20232
					49.596	0.04744	49.596	0.08969	49.596	0.20491
					50.404	0.0481	50.404	0.09101	50.404	0.2075
					51.2121	0.04875	51.2121	0.09233	51.2121	0.21008
					52.0202	0.04941	52.0202	0.09366	52.0202	0.21267
					52.8283	0.05007	52.8283	0.09498	52.8283	0.21526
					53.6364	0.05073	53.6364	0.0963	53.6364	0.21785
					54.4444	0.05139	54.4444	0.09763	54.4444	0.22044
					55.2525	0.05204	55.2525	0.09895	55.2525	0.22303
					56.0606	0.0527	56.0606	0.10027	56.0606	0.22562
					56.8687	0.05336	56.8687	0.1016	56.8687	0.2282
					57.6768	0.05402	57.6768	0.10292	57.6768	0.23079
					58.4849	0.05468	58.4849	0.10424	58.4849	0.23338
					59.2929	0.05533	59.2929	0.10556	59.2929	0.23597
					60.101	0.05599	60.101	0.10689	60.101	0.23856
					60.9091	0.05665	60.9091	0.10821	60.9091	0.24115
					61.7172	0.05731	61.7172	0.10953	61.7172	0.24374
					62.5252	0.05796	62.5252	0.11086	62.5252	0.24632
					63.3333	0.05862	63.3333	0.11218	63.3333	0.24891
					64.1414	0.05928	64.1414	0.1135	64.1414	0.2515
					64.9495	0.05994	64.9495	0.11483	64.9495	0.25409
					65.7576	0.0606	65.7576	0.11615	65.7576	0.25668
					66.5657	0.06125	66.5657	0.11747	66.5657	0.25927
					67.3737	0.06191	67.3737	0.1188	67.3737	0.26186
					68.1818	0.06257	68.1818	0.12012	68.1818	0.26444
					68.9899	0.06323	68.9899	0.12144	68.9899	0.26703
					69.798	0.06389	69.798	0.12277	69.798	0.26962
					70.6061	0.06454	70.6061	0.12409	70.6061	0.27221
					71.4141	0.0652	71.4141	0.12541	71.4141	0.2748
					72.2222	0.06586	72.2222	0.12674	72.2222	0.27739
					73.0303	0.06652	73.0303	0.12806	73.0303	0.27998
					73.8384	0.06717	73.8384	0.12938	73.8384	0.28256
					74.6465	0.06783	74.6465	0.13071	74.6465	0.28515
					75.4545	0.06849	75.4545	0.13203	75.4545	0.28774
					76.2626	0.06915	76.2626	0.13335	76.2626	0.29033
					77.0707	0.06981	77.0707	0.13468	77.0707	0.29292
					77.8788	0.07046	77.8788	0.136	77.8788	0.29551
					78.6869	0.07112	78.6869	0.13732	78.6869	0.2981
					79.495	0.07178	79.495	0.13865	79.495	0.30068
					80.303	0.07244	80.303	0.13997	80.303	0.30327
					81.1111	0.0731	81.1111	0.14129	81.1111	0.30586
					81.9192	0.07375	81.9192	0.14262	81.9192	0.30845
					82.7273	0.07441	82.7273	0.14394	82.7273	0.31104
					83.5353	0.07507	83.5353	0.14526	83.5353	0.31363
					84.3434	0.07573	84.3434	0.14659	84.3434	0.31622
					85.1515	0.07638	85.1515	0.14791	85.1515	0.3188
					85.9596	0.07704	85.9596	0.14923	85.9596	0.32139
					86.7677	0.0777	86.7677	0.15056	86.7677	0.32398
					87.5758	0.07836	87.5758	0.15188	87.5758	0.32657
					88.3838	0.07902	88.3838	0.1532	88.3838	0.32916
					89.1919	0.07967	89.1919	0.15453	89.1919	0.33175
					90	0.08033	90	0.15585	90	0.33434

## Sheet: Figure 3f
	x	y	x	y	x	y
	1	656.41	2	38.92	3	26.58
	1	290.75	2	20.71	3	19.12

[truncated: 6 more sheets: Figure 3g, Figure 3h, Figure5a, Figure 5b, Figure 6b, Figure 6d]
